# Supplementary material for: Intracellular Lipid Accumulation and Mitochondrial Dysfunction Accompanies Endoplasmic Reticulum Stress Caused by Loss of the Co-chaperone DNAJC3
Source: Front Cell Dev Biol. 2021 Oct 6;9:710247. doi: 10.3389/fcell.2021.710247 (PMC8526738; doi:10.3389/fcell.2021.710247)
Supplement: Supplementary file 2 [file Table_1.XLSX]

## Sheet: dnajc3
									Normalized abundance								Raw abundance
									dnajc3				control				dnajc3				control
Accession	Peptide count	Unique peptides	Confidence score	Anova (p)	Max fold change	Highest mean condition	Lowest mean condition	Description	Lumos01486	Lumos01487	Lumos01488	Lumos01489	Lumos01480	Lumos01481	Lumos01484	Lumos01485	Lumos01486	Lumos01487	Lumos01488	Lumos01489	Lumos01480	Lumos01481	Lumos01484	Lumos01485
Q13217	2	2	193.946	1.87818e-05	6.32214	control	dnajc3	DnaJ homolog subfamily C member 3 (DNJC3_HUMAN)	137118	170009	143711	164451	1.32653e+06	1.03919e+06	694235	829991	137118	255589	165141	158787	1.28242e+06	941313	837725	1.17439e+06
P26440	1	1	89.9938	0.000622918	1.36766	dnajc3	control	Isovaleryl-CoA dehydrogenase, mitochondrial (IVD_HUMAN)	249614	221818	229024	209747	164415	178421	153542	169139	249614	333477	263176	202523	158948	161616	185277	239322
Q14157	10	10	994.071	0.000976887	1.40699	control	dnajc3	Ubiquitin-associated protein 2-like (UBP2L_HUMAN)	1.83249e+06	1.75687e+06	1.56468e+06	1.48751e+06	2.28561e+06	2.51567e+06	2.17732e+06	2.36602e+06	1.83249e+06	2.64125e+06	1.798e+06	1.43628e+06	2.20961e+06	2.27872e+06	2.62734e+06	3.34779e+06
P53597	4	3	399.828	0.00108908	1.452	dnajc3	control	Succinyl-CoA ligase [ADP/GDP-forming] subunit alpha, mitochondrial (SUCA_HUMAN)	2.43789e+06	2.7729e+06	2.96953e+06	2.52175e+06	1.89988e+06	1.6818e+06	1.73696e+06	2.05192e+06	2.43789e+06	4.16873e+06	3.41233e+06	2.43489e+06	1.83671e+06	1.52339e+06	2.09597e+06	2.90335e+06
P50914	4	4	398.949	0.0013381	1.8437	control	dnajc3	60S ribosomal protein L14 (RL14_HUMAN)	3.17058e+06	3.36756e+06	2.74043e+06	2.36135e+06	5.73059e+06	5.01498e+06	6.25543e+06	4.45955e+06	3.17058e+06	5.06274e+06	3.14908e+06	2.28002e+06	5.54004e+06	4.54262e+06	7.54835e+06	6.31001e+06
P62753	6	6	599.57	0.0017665	1.26905	control	dnajc3	40S ribosomal protein S6 (RS6_HUMAN)	1.39454e+07	1.49342e+07	1.50835e+07	1.35145e+07	1.90562e+07	1.96317e+07	1.70727e+07	1.71811e+07	1.39454e+07	2.24518e+07	1.73327e+07	1.3049e+07	1.84226e+07	1.77826e+07	2.06014e+07	2.43103e+07
P21912	1	1	99.8503	0.00192144	2.38696	dnajc3	control	Succinate dehydrogenase [ubiquinone] iron-sulfur subunit, mitochondrial (SDHB_HUMAN)	62107.3	87248.8	122570	85627.4	32285.2	32295.6	45469.9	39743.7	62107.3	131168	140847	82678.2	31211.6	29253.7	54867.9	56235.1
Q56VL3	1	1	99.8392	0.00235279	4.62039	dnajc3	control	OCIA domain-containing protein 2 (OCAD2_HUMAN)	64312.8	80874.2	86797.3	83673.3	14476.5	9697.07	8157.25	35987.6	64312.8	121585	99740.3	80791.4	13995.1	8783.71	9843.25	50920.3
P62701	9	5	898.645	0.00271265	1.27555	control	dnajc3	40S ribosomal protein S4, X isoform (RS4X_HUMAN)	9.52016e+06	9.87462e+06	9.69221e+06	9.60858e+06	1.0839e+07	1.20037e+07	1.31065e+07	1.3409e+07	9.52016e+06	1.48453e+07	1.11375e+07	9.27764e+06	1.04786e+07	1.08731e+07	1.58155e+07	1.8973e+07
Q9ULV4	10	10	993.103	0.00280139	1.62917	control	dnajc3	Coronin-1C (COR1C_HUMAN)	4.84218e+06	5.79178e+06	4.86508e+06	6.10834e+06	1.08427e+07	8.86492e+06	7.73579e+06	7.75872e+06	4.84218e+06	8.70726e+06	5.59055e+06	5.89795e+06	1.04821e+07	8.02994e+06	9.33468e+06	1.09781e+07
P05387	4	4	399.913	0.00369123	1.28094	control	dnajc3	60S acidic ribosomal protein P2 (RLA2_HUMAN)	2.4064e+07	2.72177e+07	2.32258e+07	2.36254e+07	3.44471e+07	3.25668e+07	2.94238e+07	2.92644e+07	2.4064e+07	4.09187e+07	2.66891e+07	2.28117e+07	3.33016e+07	2.94993e+07	3.55054e+07	4.14075e+07
Q8TAQ2	4	4	399.596	0.0037586	1.22984	control	dnajc3	SWI/SNF complex subunit SMARCC2 (SMRC2_HUMAN)	491696	574427	539064	496187	696279	643014	619700	625359	491696	863583	619448	479098	673127	582449	747784	884847
P26373	3	3	299.93	0.00388814	1.31248	control	dnajc3	60S ribosomal protein L13 (RL13_HUMAN)	7.47585e+06	7.91681e+06	6.99122e+06	6.99333e+06	1.04711e+07	9.79433e+06	1.00049e+07	8.28646e+06	7.47585e+06	1.1902e+07	8.03374e+06	6.75247e+06	1.0123e+07	8.87181e+06	1.20728e+07	1.17249e+07
O15269	2	2	199.938	0.00415466	1.57138	control	dnajc3	Serine palmitoyltransferase 1 (SPTC1_HUMAN)	368907	325534	433006	383358	696282	632945	566330	478494	368907	489401	497575	370155	673130	573328	683383	677041
P62081	6	6	592.147	0.00440609	1.73242	control	dnajc3	40S ribosomal protein S7 (RS7_HUMAN)	4.83224e+06	6.11323e+06	5.76692e+06	4.38586e+06	1.07332e+07	9.31008e+06	9.64354e+06	6.86415e+06	4.83224e+06	9.19052e+06	6.62687e+06	4.2348e+06	1.03763e+07	8.43317e+06	1.16367e+07	9.71238e+06
Q9NSD9	5	5	498.32	0.00468295	1.47277	control	dnajc3	Phenylalanine--tRNA ligase beta subunit (SYFB_HUMAN)	578834	744789	775280	578620	946157	886901	1.04914e+06	1.06119e+06	578834	1.1197e+06	890888	558691	914695	803364	1.26598e+06	1.50152e+06
Q5M9N0	1	1	89.5785	0.00537868	1.72533	control	dnajc3	Coiled-coil domain-containing protein 158 (CD158_HUMAN)	9.30278e+06	8.87165e+06	6.7731e+06	9.4112e+06	1.60127e+07	1.7402e+07	1.48954e+07	1.09701e+07	9.30278e+06	1.33375e+07	7.78309e+06	9.08706e+06	1.54802e+07	1.57629e+07	1.7974e+07	1.5522e+07
P18621	4	4	499.964	0.00575221	1.52655	control	dnajc3	60S ribosomal protein L17 (RL17_HUMAN)	1.39217e+07	1.36283e+07	1.393e+07	9.90133e+06	2.28101e+07	1.91322e+07	1.93189e+07	1.71752e+07	1.39217e+07	2.04885e+07	1.60072e+07	9.56031e+06	2.20516e+07	1.73301e+07	2.33118e+07	2.4302e+07
P67809	10	8	1099.98	0.00582713	1.33682	control	dnajc3	Nuclease-sensitive element-binding protein 1 (YBOX1_HUMAN)	2.58127e+07	2.93758e+07	2.49104e+07	2.30982e+07	3.41113e+07	3.9464e+07	3.20426e+07	3.23382e+07	2.58127e+07	4.4163e+07	2.8625e+07	2.23026e+07	3.2977e+07	3.57469e+07	3.86654e+07	4.57567e+07
P41091	6	6	584.356	0.00600857	1.19339	control	dnajc3	Eukaryotic translation initiation factor 2 subunit 3 (IF2G_HUMAN)	4.68493e+06	4.18895e+06	4.65721e+06	4.67417e+06	5.80433e+06	5.65128e+06	5.06144e+06	5.20892e+06	4.68493e+06	6.29759e+06	5.35168e+06	4.51318e+06	5.61133e+06	5.11899e+06	6.10757e+06	7.37032e+06
Q6UXV4	1	1	99.611	0.00603889	1.84727	dnajc3	control	MICOS complex subunit MIC27 (MIC27_HUMAN)	92476.1	116953	101783	94758.9	48792.2	37156.9	72618.5	61200.4	92476.1	175825	116960	91495.1	47169.7	33657.1	87627.7	86595
O14494	1	1	94.8654	0.00615906	4.76468	dnajc3	control	Lipid phosphate phosphohydrolase 1 (LPP1_HUMAN)	721257	857290	692317	962499	108728	44695.5	210600	314588	721257	1.28884e+06	795554	929348	105113	40485.7	254128	445123
P61106	6	5	599.11	0.00704179	1.35805	control	dnajc3	Ras-related protein Rab-14 (RAB14_HUMAN)	2.03479e+06	2.26189e+06	2.1344e+06	1.854e+06	3.30715e+06	2.68779e+06	2.80627e+06	2.45038e+06	2.03479e+06	3.40049e+06	2.45267e+06	1.79015e+06	3.19718e+06	2.43463e+06	3.38629e+06	3.46715e+06
Q9UMS6	1	1	100	0.00754286	2.30145	dnajc3	control	Synaptopodin-2 (SYNP2_HUMAN)	1.51977e+06	774923	740630	841764	354996	385425	585180	359025	1.51977e+06	1.16501e+06	851071	812772	343192	349122	706129	508000
O95816	6	6	599.418	0.00786658	1.37563	dnajc3	control	BAG family molecular chaperone regulator 2 (BAG2_HUMAN)	2.48025e+06	2.16117e+06	2.49574e+06	2.21198e+06	1.54518e+06	1.43183e+06	1.94041e+06	1.87881e+06	2.48025e+06	3.24906e+06	2.86789e+06	2.13579e+06	1.4938e+06	1.29697e+06	2.34147e+06	2.65841e+06
Q76M96	3	2	298.653	0.00796134	1.55374	dnajc3	control	Coiled-coil domain-containing protein 80 (CCD80_HUMAN)	375519	321798	449318	389233	318567	226987	210032	232913	375519	483786	516319	375827	307974	205607	253443	329558
O75937	2	1	298.715	0.00849118	1.83492	control	dnajc3	DnaJ homolog subfamily C member 8 (DNJC8_HUMAN)	807233	854841	927385	846282	2.34575e+06	1.40852e+06	1.25016e+06	1.29986e+06	807233	1.28515e+06	1.06567e+06	817134	2.26775e+06	1.27585e+06	1.50855e+06	1.83923e+06
O15371	5	5	498.478	0.00851516	1.56775	control	dnajc3	Eukaryotic translation initiation factor 3 subunit D (EIF3D_HUMAN)	2.55212e+06	3.15034e+06	2.13152e+06	2.02105e+06	4.17236e+06	3.83637e+06	3.19917e+06	4.24235e+06	2.55212e+06	4.73616e+06	2.44937e+06	1.95144e+06	4.03362e+06	3.47502e+06	3.86039e+06	6.00268e+06
Q8WXA9	1	1	99.6096	0.0089502	1.92634	control	dnajc3	Splicing regulatory glutamine/lysine-rich protein 1 (SREK1_HUMAN)	234649	368252	284239	236944	748192	560070	432972	424134	234649	553624	326624	228783	723313	507318	522462	600126
Q9Y224	7	7	698.87	0.00907215	1.41831	control	dnajc3	UPF0568 protein C14orf166 (CN166_HUMAN)	1.14011e+06	1.08779e+06	1.02174e+06	825461	1.61746e+06	1.31029e+06	1.56595e+06	1.28605e+06	1.14011e+06	1.63537e+06	1.1741e+06	797030	1.56367e+06	1.18688e+06	1.88962e+06	1.81968e+06
P60228	5	5	499.789	0.00924935	1.44514	control	dnajc3	Eukaryotic translation initiation factor 3 subunit E (EIF3E_HUMAN)	691533	906093	785188	639398	1.2948e+06	1.03477e+06	970649	1.06731e+06	691533	1.3622e+06	902273	617376	1.25174e+06	937308	1.17127e+06	1.51019e+06
P62829	7	6	699.759	0.00965429	1.32456	control	dnajc3	60S ribosomal protein L23 (RL23_HUMAN)	9.34138e+06	8.96951e+06	7.09655e+06	8.88022e+06	1.17903e+07	9.93122e+06	1.17888e+07	1.19059e+07	9.34138e+06	1.34846e+07	8.15477e+06	8.57437e+06	1.13982e+07	8.99581e+06	1.42254e+07	1.68462e+07
Q96FQ6	2	2	199.98	0.00969672	2.03392	control	dnajc3	Protein S100-A16 (S10AG_HUMAN)	304277	470636	368419	256542	812299	478202	892148	664587	304277	707546	423357	247706	785288	433161	1.07654e+06	940352
Q92615	2	2	199.98	0.00977212	1.63396	control	dnajc3	La-related protein 4B (LAR4B_HUMAN)	183647	237717	217412	202602	443114	354804	323008	253849	183647	357380	249832	195624	428379	321385	389769	359182
P05386	4	4	399.984	0.00992038	1.44948	control	dnajc3	60S acidic ribosomal protein P1 (RLA1_HUMAN)	1.08556e+07	1.27642e+07	9.44764e+06	8.81753e+06	1.54257e+07	1.75384e+07	1.45748e+07	1.31727e+07	1.08556e+07	1.91895e+07	1.08565e+07	8.51383e+06	1.49128e+07	1.58864e+07	1.75872e+07	1.86387e+07
P62851	3	2	299.394	0.0104305	1.27834	control	dnajc3	40S ribosomal protein S25 (RS25_HUMAN)	5.92231e+06	7.3259e+06	6.70796e+06	5.63668e+06	8.52875e+06	7.98399e+06	8.67984e+06	7.52378e+06	5.92231e+06	1.10136e+07	7.70824e+06	5.44254e+06	8.24515e+06	7.23198e+06	1.04738e+07	1.06457e+07
P13861	4	4	399.666	0.0108384	1.28964	control	dnajc3	cAMP-dependent protein kinase type II-alpha regulatory subunit (KAP2_HUMAN)	1.23965e+06	1.03766e+06	968423	990153	1.52576e+06	1.37326e+06	1.24648e+06	1.31727e+06	1.23965e+06	1.56e+06	1.11283e+06	956050	1.47503e+06	1.24392e+06	1.50412e+06	1.86387e+06
O43719	1	1	99.8084	0.0115044	2.37844	control	dnajc3	HIV Tat-specific factor 1 (HTSF1_HUMAN)	205161	241953	207230	135672	577839	633593	399973	267595	205161	363747	238131	130999	558625	573915	482642	378632
P35998	9	9	890.439	0.0121088	1.29032	control	dnajc3	26S protease regulatory subunit 7 (PRS7_HUMAN)	2.7704e+06	3.3435e+06	3.37268e+06	2.85772e+06	4.0955e+06	4.47078e+06	3.52777e+06	3.83398e+06	2.7704e+06	5.02656e+06	3.8756e+06	2.75929e+06	3.95931e+06	4.04968e+06	4.25692e+06	5.42487e+06
P62249	4	4	388.678	0.0121374	1.37374	control	dnajc3	40S ribosomal protein S16 (RS16_HUMAN)	4.18675e+06	4.45142e+06	4.66e+06	3.53859e+06	6.441e+06	6.3827e+06	5.37713e+06	4.92841e+06	4.18675e+06	6.69219e+06	5.35488e+06	3.41671e+06	6.22683e+06	5.78152e+06	6.48851e+06	6.97342e+06
O95571	3	3	298.197	0.0122985	1.95341	dnajc3	control	Persulfide dioxygenase ETHE1, mitochondrial (ETHE1_HUMAN)	830414	1.30847e+06	1.35261e+06	981193	473124	561970	411922	842664	830414	1.96712e+06	1.55431e+06	947399	457392	509039	497061	1.19232e+06
Q9NVP1	2	2	199.818	0.0123967	2.25323	control	dnajc3	ATP-dependent RNA helicase DDX18 (DDX18_HUMAN)	131085	159401	156409	152067	485920	404531	267058	192088	131085	239640	179732	146829	469762	366428	322255	271793
P46087	2	2	199.802	0.0128313	1.58689	control	dnajc3	Probable 28S rRNA (cytosine(4447)-C(5))-methyltransferase (NOP2_HUMAN)	692896	935204	763003	603599	1.35789e+06	1.06737e+06	940556	1.38644e+06	692896	1.40597e+06	876780	582809	1.31274e+06	966836	1.13496e+06	1.96173e+06
Q9Y6D9	1	1	99.9899	0.013063	1.4341	control	dnajc3	Mitotic spindle assembly checkpoint protein MAD1 (MD1L1_HUMAN)	135110	157975	164053	165220	210912	286575	200353	194681	135110	237497	188516	159529	203899	259583	241763	275463
Q9Y295	3	3	294.34	0.0131599	1.37594	control	dnajc3	Developmentally-regulated GTP-binding protein 1 (DRG1_HUMAN)	255478	254666	265758	198144	397025	318707	328619	295878	255478	382860	305388	191319	383823	288688	396540	418650
Q99590	3	3	297.679	0.0134679	1.57906	control	dnajc3	Protein SCAF11 (SCAFB_HUMAN)	1.13465e+06	1.5344e+06	1.61067e+06	1.27789e+06	2.03983e+06	2.8928e+06	2.0366e+06	1.80659e+06	1.13465e+06	2.30679e+06	1.85085e+06	1.23388e+06	1.97201e+06	2.62033e+06	2.45754e+06	2.55622e+06
P46934	3	3	299.716	0.0138236	1.62354	control	dnajc3	E3 ubiquitin-protein ligase NEDD4 (NEDD4_HUMAN)	232572	294949	219177	274113	574369	364461	343636	374861	232572	443421	251860	264672	555271	330133	414661	530407
P12259	1	1	91.3373	0.0139106	1.80616	control	dnajc3	Coagulation factor V (FA5_HUMAN)	373359	339347	251410	196128	648279	563331	471267	412704	373359	510168	288900	189373	626723	510272	568672	583953
Q92900	6	4	582.262	0.0140318	1.63642	control	dnajc3	Regulator of nonsense transcripts 1 (RENT1_HUMAN)	394673	495366	394772	428659	775522	899686	501895	626853	394673	744725	453640	413895	749735	814946	605631	886961
P30050	8	8	899.105	0.0140591	1.29056	control	dnajc3	60S ribosomal protein L12 (RL12_HUMAN)	2.06507e+07	2.18397e+07	1.90177e+07	1.88827e+07	2.7841e+07	2.87262e+07	2.15483e+07	2.56339e+07	2.06507e+07	3.28334e+07	2.18536e+07	1.82323e+07	2.69153e+07	2.60205e+07	2.6002e+07	3.62705e+07
P62263	8	8	799.277	0.0145064	1.32187	control	dnajc3	40S ribosomal protein S14 (RS14_HUMAN)	1.28716e+07	1.44438e+07	1.23595e+07	1.08172e+07	1.78465e+07	1.82613e+07	1.6421e+07	1.42153e+07	1.28716e+07	2.17146e+07	1.42025e+07	1.04446e+07	1.7253e+07	1.65413e+07	1.9815e+07	2.01138e+07
P35611	5	5	497.522	0.0145872	1.50719	dnajc3	control	Alpha-adducin (ADDA_HUMAN)	1.04751e+06	975483	1.36297e+06	837895	601901	676255	726901	797414	1.04751e+06	1.46652e+06	1.56622e+06	809036	581887	612559	877142	1.1283e+06
P48643	11	9	1097.07	0.0147885	1.48812	control	dnajc3	T-complex protein 1 subunit epsilon (TCPE_HUMAN)	1.86251e+06	2.66706e+06	2.15565e+06	1.88334e+06	3.83022e+06	2.64544e+06	2.88089e+06	3.39447e+06	1.86251e+06	4.00961e+06	2.47709e+06	1.81847e+06	3.70286e+06	2.39627e+06	3.47634e+06	4.80298e+06
Q14254	2	2	199.687	0.0151902	1.74206	dnajc3	control	Flotillin-2 (FLOT2_HUMAN)	256730	256015	409255	205545	161381	139547	159458	186863	256730	384888	470282	198466	156015	126403	192416	264400
Q86VR2	1	1	100	0.015197	1.85387	control	dnajc3	Protein FAM134C (F134C_HUMAN)	304567	192031	281231	258442	663823	468980	465492	322814	304567	288696	323167	249541	641750	424807	561704	456764
P27635	6	6	597.011	0.0154106	1.62374	control	dnajc3	60S ribosomal protein L10 (RL10_HUMAN)	7.61643e+06	8.82515e+06	8.07655e+06	8.22666e+06	1.72049e+07	1.48113e+07	1.18312e+07	9.32154e+06	7.61643e+06	1.32676e+07	9.28091e+06	7.94331e+06	1.66328e+07	1.34163e+07	1.42766e+07	1.31895e+07
Q86XP3	6	6	596.39	0.0155739	1.2354	control	dnajc3	ATP-dependent RNA helicase DDX42 (DDX42_HUMAN)	807601	773425	696606	773939	954092	1.07928e+06	900062	836473	807601	1.16275e+06	800482	747283	922367	977624	1.08609e+06	1.18356e+06
Q15006	2	2	198.079	0.0160474	1.06467	control	dnajc3	ER membrane protein complex subunit 2 (EMC2_HUMAN)	742823	747498	756876	786300	779753	814489	833249	802182	742823	1.12377e+06	869739	759218	753824	737773	1.00547e+06	1.13504e+06
Q8TEQ6	1	1	99.9378	0.0165052	1.90091	control	dnajc3	Gem-associated protein 5 (GEMI5_HUMAN)	26574.9	42470.5	23455.5	35203.5	42148.9	63321.8	54776.3	82507.2	26574.9	63849.5	26953.1	33991	40747.3	57357.6	66097.9	116743
Q14149	1	1	100	0.0172434	2.27785	control	dnajc3	MORC family CW-type zinc finger protein 3 (MORC3_HUMAN)	35203.1	119787	89705.4	58549	189380	199153	166353	135859	35203.1	180085	103082	56532.5	183083	180395	200736	192232
Q2TAY7	1	1	99.7675	0.0172668	1.57689	control	dnajc3	WD40 repeat-containing protein SMU1 (SMU1_HUMAN)	184309	258638	298926	215635	322282	443308	432140	312158	184309	388832	343501	208208	311565	401553	521458	441686
P18827	3	3	300	0.01776	1.5262	control	dnajc3	Syndecan-1 (SDC1_HUMAN)	2.36403e+06	2.48161e+06	1.37363e+06	1.79522e+06	3.23801e+06	2.96306e+06	2.93407e+06	3.09654e+06	2.36403e+06	3.73081e+06	1.57846e+06	1.73338e+06	3.13034e+06	2.68397e+06	3.5405e+06	4.38143e+06
P57740	2	2	200	0.0182516	1.48934	control	dnajc3	Nuclear pore complex protein Nup107 (NU107_HUMAN)	224862	354455	367344	348671	534909	416762	510777	466744	224862	532881	422121	336661	517123	377508	616348	660416
O00217	2	2	199.96	0.0183244	1.36509	dnajc3	control	NADH dehydrogenase [ubiquinone] iron-sulfur protein 8, mitochondrial (NDUS8_HUMAN)	621465	668475	886671	685905	534385	601712	462867	497975	621465	1.00497e+06	1.01889e+06	662280	516615	545037	558535	704606
P61247	8	8	885.793	0.0189304	1.2817	control	dnajc3	40S ribosomal protein S3a (RS3A_HUMAN)	9.69054e+06	1.06408e+07	8.94391e+06	8.26023e+06	1.31443e+07	1.31912e+07	1.06356e+07	1.1138e+07	9.69054e+06	1.59971e+07	1.02776e+07	7.97573e+06	1.27072e+07	1.19488e+07	1.28338e+07	1.57596e+07
O60264	1	1	100	0.0192612	1.52085	control	dnajc3	SWI/SNF-related matrix-associated actin-dependent regulator of chromatin subfamily A member 5 (SMCA5_HUMAN)	425490	590101	539115	707738	876884	1.03697e+06	694543	832443	425490	887147	619507	683362	847726	939296	838095	1.17786e+06
Q9UJY5	1	1	100	0.0192924	2.59709	control	dnajc3	ADP-ribosylation factor-binding protein GGA1 (GGA1_HUMAN)	108056	198021	98044.2	84894.9	569843	234229	219641	246304	108056	297701	112664	81970.9	550894	212167	265038	348507
P63173	1	1	100	0.0201149	1.44743	control	dnajc3	60S ribosomal protein L38 (RL38_HUMAN)	5.10668e+06	5.47614e+06	4.63691e+06	4.6627e+06	9.16838e+06	7.695e+06	6.09879e+06	5.81627e+06	5.10668e+06	8.23274e+06	5.32835e+06	4.5021e+06	8.86351e+06	6.97022e+06	7.35933e+06	8.22969e+06
Q9UEY8	2	2	199.467	0.0204945	1.72209	dnajc3	control	Gamma-adducin (ADDG_HUMAN)	1.04338e+06	841735	1.27886e+06	634751	572314	641687	534508	457369	1.04338e+06	1.26545e+06	1.46956e+06	612888	553283	581247	644984	647151
Q14152	12	12	1192.81	0.0207722	1.33453	control	dnajc3	Eukaryotic translation initiation factor 3 subunit A (EIF3A_HUMAN)	2.30848e+06	2.70122e+06	2.35287e+06	2.31404e+06	3.24856e+06	3.94184e+06	2.65398e+06	3.06931e+06	2.30848e+06	4.06097e+06	2.70372e+06	2.23434e+06	3.14054e+06	3.57056e+06	3.20252e+06	4.3429e+06
Q00610	40	38	4269.35	0.020904	1.11657	control	dnajc3	Clathrin heavy chain 1 (CLH1_HUMAN)	1.45358e+07	1.48501e+07	1.35699e+07	1.37221e+07	1.62716e+07	1.57803e+07	1.46302e+07	1.66028e+07	1.45358e+07	2.23253e+07	1.55934e+07	1.32494e+07	1.57306e+07	1.42939e+07	1.76541e+07	2.3492e+07
P40616	3	3	299.808	0.0213915	1.52394	control	dnajc3	ADP-ribosylation factor-like protein 1 (ARL1_HUMAN)	566094	590186	679507	722423	1.1865e+06	939515	1.0817e+06	690861	566094	887275	780833	697541	1.14704e+06	851023	1.30527e+06	977529
P55884	10	10	987.688	0.0215067	1.58861	control	dnajc3	Eukaryotic translation initiation factor 3 subunit B (EIF3B_HUMAN)	1.14994e+06	1.44096e+06	1.3183e+06	1.05262e+06	2.37558e+06	2.37195e+06	1.42327e+06	1.71159e+06	1.14994e+06	2.16631e+06	1.51488e+06	1.01636e+06	2.29659e+06	2.14854e+06	1.71745e+06	2.4218e+06
P62899	5	5	498.009	0.0217232	1.15052	control	dnajc3	60S ribosomal protein L31 (RL31_HUMAN)	4.46259e+06	4.87215e+06	4.63313e+06	4.01238e+06	5.46025e+06	5.17807e+06	5.11037e+06	4.93788e+06	4.46259e+06	7.32471e+06	5.32401e+06	3.87419e+06	5.27868e+06	4.69036e+06	6.16662e+06	6.98682e+06
Q07020	5	5	499.954	0.0222332	1.38509	control	dnajc3	60S ribosomal protein L18 (RL18_HUMAN)	1.0843e+07	1.12122e+07	1.0426e+07	1.14636e+07	1.73587e+07	1.7957e+07	1.3774e+07	1.17778e+07	1.0843e+07	1.68562e+07	1.19808e+07	1.10688e+07	1.67815e+07	1.62656e+07	1.6621e+07	1.66649e+07
Q9Y5U9	1	1	100	0.0224578	1.2707	control	dnajc3	Immediate early response 3-interacting protein 1 (IR3IP_HUMAN)	5.16024e+06	5.66345e+06	4.47066e+06	5.2181e+06	6.66966e+06	6.33816e+06	7.47341e+06	5.58402e+06	5.16024e+06	8.51434e+06	5.13731e+06	5.03837e+06	6.44788e+06	5.74117e+06	9.01807e+06	7.90107e+06
O15067	2	2	199.733	0.0225958	1.24783	control	dnajc3	Phosphoribosylformylglycinamidine synthase (PUR4_HUMAN)	245987	294752	305475	325070	350967	337107	362852	410633	245987	443125	351027	313874	339297	305355	437849	581023
P01130	1	1	99.9799	0.0228084	1.72575	control	dnajc3	Low-density lipoprotein receptor (LDLR_HUMAN)	208486	97168.2	179174	131819	326530	277449	235531	224671	208486	146081	205892	127279	315672	251316	284212	317897
Q15042	1	1	99.769	0.0230006	1.43132	dnajc3	control	Rab3 GTPase-activating protein catalytic subunit (RB3GP_HUMAN)	686184	678893	650196	455257	420408	496807	440117	368713	686184	1.02064e+06	747151	439577	406429	450013	531084	521708
P51531	1	1	100	0.0230876	1.40245	control	dnajc3	Probable global transcription activator SNF2L2 (SMCA2_HUMAN)	77186.1	96999.5	83818.2	82977.3	129875	145592	109077	93665.8	77186.1	145827	96317	80119.3	125556	131879	131621	132532
P46776	4	4	395.201	0.0232334	1.17117	control	dnajc3	60S ribosomal protein L27a (RL27A_HUMAN)	3.89521e+06	4.28356e+06	3.89594e+06	3.75794e+06	4.89233e+06	4.71478e+06	4.06753e+06	4.86805e+06	3.89521e+06	6.43982e+06	4.47689e+06	3.62851e+06	4.72965e+06	4.2707e+06	4.90824e+06	6.88801e+06
Q92499	8	8	793.039	0.023323	1.29325	control	dnajc3	ATP-dependent RNA helicase DDX1 (DDX1_HUMAN)	1.25885e+06	1.18741e+06	1.32107e+06	1.05748e+06	1.89978e+06	1.41652e+06	1.47587e+06	1.44753e+06	1.25885e+06	1.78514e+06	1.51806e+06	1.02106e+06	1.83661e+06	1.2831e+06	1.78091e+06	2.04817e+06
P46781	5	5	496.89	0.0238092	1.22562	control	dnajc3	40S ribosomal protein S9 (RS9_HUMAN)	2.7089e+06	3.09703e+06	3.10107e+06	2.40999e+06	3.38197e+06	3.20439e+06	3.73625e+06	3.54773e+06	2.7089e+06	4.65603e+06	3.56349e+06	2.32698e+06	3.26951e+06	2.90258e+06	4.50848e+06	5.01983e+06
Q15020	1	1	100	0.0244039	1.46412	control	dnajc3	Squamous cell carcinoma antigen recognized by T-cells 3 (SART3_HUMAN)	155028	208493	218447	148603	256693	336318	243833	232797	155028	313444	251022	143484	248157	304640	294230	329395
Q86XL3	2	2	200	0.0250765	1.79964	control	dnajc3	Ankyrin repeat and LEM domain-containing protein 2 (ANKL2_HUMAN)	510537	460565	389802	516777	894638	1.20187e+06	522894	759743	510537	692406	447928	498978	864889	1.08867e+06	630969	1.07499e+06
P08133	37	33	4474.31	0.0251922	1.42252	control	dnajc3	Annexin A6 (ANXA6_HUMAN)	2.56137e+07	2.35261e+07	2.0361e+07	2.20378e+07	3.64927e+07	3.1998e+07	3.7815e+07	2.39103e+07	2.56137e+07	3.53688e+07	2.33972e+07	2.12788e+07	3.52792e+07	2.89842e+07	4.56308e+07	3.38317e+07
P20290	4	4	399.953	0.025411	1.69751	control	dnajc3	Transcription factor BTF3 (BTF3_HUMAN)	1.721e+06	3.39654e+06	2.47226e+06	2.0156e+06	4.60626e+06	4.65621e+06	2.8931e+06	4.14964e+06	1.721e+06	5.1063e+06	2.84092e+06	1.94618e+06	4.4531e+06	4.21764e+06	3.49107e+06	5.87151e+06
A1L0T0	1	1	100	0.0257843	1.83366	control	dnajc3	Acetolactate synthase-like protein (ILVBL_HUMAN)	664108	636390	442996	529987	1.13542e+06	1.46302e+06	922131	648216	664108	956738	509054	511733	1.09767e+06	1.32522e+06	1.11272e+06	917189
P63220	6	6	592.834	0.027115	1.50462	control	dnajc3	40S ribosomal protein S21 (RS21_HUMAN)	3.96341e+06	5.84022e+06	4.2265e+06	3.72778e+06	8.01421e+06	7.59269e+06	5.70747e+06	5.40453e+06	3.96341e+06	8.78009e+06	4.85674e+06	3.59938e+06	7.74773e+06	6.87754e+06	6.88713e+06	7.6471e+06
P07093	2	2	199.98	0.0272286	2.82194	dnajc3	control	Glia-derived nexin (GDN_HUMAN)	224976	594052	496389	294798	107892	58711.3	179201	224801	224976	893088	570409	284645	104304	53181.4	216240	318081
Q53H12	1	1	100	0.0274107	1.57826	control	dnajc3	Acylglycerol kinase, mitochondrial (AGK_HUMAN)	277900	279847	265287	188486	445411	514813	318358	317864	277900	420717	304846	181994	430600	466323	384159	449760
Q7KZF4	19	17	1872.65	0.0274304	1.17937	control	dnajc3	Staphylococcal nuclease domain-containing protein 1 (SND1_HUMAN)	5.05285e+06	5.36594e+06	5.37937e+06	4.87761e+06	6.81896e+06	5.63127e+06	5.5315e+06	6.40257e+06	5.05285e+06	8.06706e+06	6.18153e+06	4.70961e+06	6.59221e+06	5.10087e+06	6.67478e+06	9.05927e+06
Q9UIQ6	1	1	100	0.0274783	1.5842	control	dnajc3	Leucyl-cystinyl aminopeptidase (LCAP_HUMAN)	239843	194671	151036	231225	274652	391639	381587	246057	239843	292665	173558	223261	265520	354751	460456	348157
P35610	1	1	87.63	0.0280059	3.06018	control	dnajc3	Sterol O-acyltransferase 1 (SOAT1_HUMAN)	195985	309466	333131	271879	1.42297e+06	1.10275e+06	516898	355601	195985	465246	382806	262515	1.37565e+06	998881	623734	503155
Q12824	1	1	100	0.0280718	2.42285	control	dnajc3	SWI/SNF-related matrix-associated actin-dependent regulator of chromatin subfamily B member 1 (SNF5_HUMAN)	43668.8	114633	74833.5	78509.3	272706	243050	129824	109488	43668.8	172337	85992.5	75805.3	263638	220158	156656	154919
Q13151	4	4	384.184	0.0290434	1.32505	control	dnajc3	Heterogeneous nuclear ribonucleoprotein A0 (ROA0_HUMAN)	2.061e+06	2.53109e+06	2.96656e+06	2.76146e+06	3.29577e+06	3.41067e+06	3.99482e+06	2.97343e+06	2.061e+06	3.80519e+06	3.40893e+06	2.66635e+06	3.18618e+06	3.08942e+06	4.82049e+06	4.20723e+06
P41208	1	1	88.7901	0.0294671	1.38379	control	dnajc3	Centrin-2 (CETN2_HUMAN)	358144	442420	486203	369897	560377	449046	676100	606944	358144	665127	558704	357156	541743	406751	815841	858791
Q13148	4	3	399.717	0.029488	1.15494	control	dnajc3	TAR DNA-binding protein 43 (TADBP_HUMAN)	1.44068e+06	1.71403e+06	1.66425e+06	1.57702e+06	1.86582e+06	1.81434e+06	2.00334e+06	1.70346e+06	1.44068e+06	2.57684e+06	1.91242e+06	1.5227e+06	1.80377e+06	1.64345e+06	2.41741e+06	2.4103e+06
P32969	6	6	599.494	0.0295241	1.80667	control	dnajc3	60S ribosomal protein L9 (RL9_HUMAN)	3.89405e+06	4.26358e+06	3.90408e+06	3.34646e+06	8.41619e+06	9.58925e+06	5.51962e+06	4.31239e+06	3.89405e+06	6.4098e+06	4.48624e+06	3.2312e+06	8.13633e+06	8.68605e+06	6.66045e+06	6.10179e+06
P05455	8	7	799.688	0.0297606	1.22341	control	dnajc3	Lupus La protein (LA_HUMAN)	3.92162e+06	3.73247e+06	3.22558e+06	3.08792e+06	4.36434e+06	3.76051e+06	4.6067e+06	4.35656e+06	3.92162e+06	5.61133e+06	3.70658e+06	2.98156e+06	4.21922e+06	3.40631e+06	5.55885e+06	6.16428e+06
O43665	1	1	97.0686	0.0300474	1.80887	control	dnajc3	Regulator of G-protein signaling 10 (RGS10_HUMAN)	165625	137058	176718	148497	278356	366844	159130	331450	165625	206050	203069	143382	269101	332291	192021	468982
Q8WU90	1	1	99.9845	0.0303467	1.50184	control	dnajc3	Zinc finger CCCH domain-containing protein 15 (ZC3HF_HUMAN)	201971	218253	266476	156879	360196	238196	356221	312309	201971	328118	306212	151476	348219	215761	429847	441900
P62304	3	3	299.131	0.0305792	1.8713	control	dnajc3	Small nuclear ribonucleoprotein E (RUXE_HUMAN)	707615	949546	1.08228e+06	1.11892e+06	2.64084e+06	1.76843e+06	1.73225e+06	1.07862e+06	707615	1.42753e+06	1.24367e+06	1.08039e+06	2.55302e+06	1.60187e+06	2.09029e+06	1.52618e+06
P56192	4	4	399.576	0.0309152	1.20102	control	dnajc3	Methionine--tRNA ligase, cytoplasmic (SYMC_HUMAN)	344887	403588	394507	378066	450868	462312	396855	516777	344887	606747	453335	365045	435876	418767	478880	731209
Q8NBN3	1	1	100	0.0310733	1.69137	control	dnajc3	Transmembrane protein 87A (TM87A_HUMAN)	1.14318e+06	1.0427e+06	857364	953051	1.89972e+06	2.26055e+06	1.5476e+06	1.05133e+06	1.14318e+06	1.56757e+06	985212	920226	1.83655e+06	2.04763e+06	1.86747e+06	1.48757e+06
Q92922	1	1	100	0.0316189	1.72748	control	dnajc3	SWI/SNF complex subunit SMARCC1 (SMRC1_HUMAN)	500418	642092	444199	646240	1.25048e+06	1.20434e+06	698466	704085	500418	965310	510437	623981	1.2089e+06	1.09091e+06	842830	996240
P30044	7	7	699.215	0.0317866	1.24446	control	dnajc3	Peroxiredoxin-5, mitochondrial (PRDX5_HUMAN)	5.40428e+06	6.4411e+06	5.99858e+06	5.16842e+06	7.89924e+06	6.07815e+06	6.93711e+06	7.72344e+06	5.40428e+06	9.68344e+06	6.89307e+06	4.99041e+06	7.63658e+06	5.50565e+06	8.37091e+06	1.09282e+07
P40424	2	2	200	0.0318686	1.92613	dnajc3	control	Pre-B-cell leukemia transcription factor 1 (PBX1_HUMAN)	274659	301389	463457	410322	187140	141832	313021	110723	274659	453103	532567	396189	180917	128473	377719	156667
Q9HD26	2	2	198.729	0.0332458	1.55687	control	dnajc3	Golgi-associated PDZ and coiled-coil motif-containing protein (GOPC_HUMAN)	609410	480828	405945	412532	832753	638137	954075	546665	609410	722869	466478	398323	805063	578031	1.15127e+06	773499
P05067	1	1	99.7683	0.0332521	1.47482	control	dnajc3	Amyloid beta A4 protein (A4_HUMAN)	290165	231535	374936	250907	529738	337489	388251	436941	290165	348085	430845	242266	512123	305702	468497	618246
Q53GQ0	4	4	398.505	0.033523	1.4368	control	dnajc3	Very-long-chain 3-oxoacyl-CoA reductase (DHB12_HUMAN)	1.40087e+06	1.21401e+06	956890	1.28198e+06	2.06158e+06	1.934e+06	1.67317e+06	1.30512e+06	1.40087e+06	1.82512e+06	1.09958e+06	1.23783e+06	1.99303e+06	1.75184e+06	2.019e+06	1.84667e+06
Q99541	1	1	99.6361	0.0337233	4.73524	control	dnajc3	Perilipin-2 (PLIN2_HUMAN)	140206	249345	70718.8	98302.7	604700	1.41328e+06	456054	170936	140206	374861	81264.2	94916.9	584593	1.28017e+06	550315	241865
P61289	4	3	392.939	0.0337607	1.34531	control	dnajc3	Proteasome activator complex subunit 3 (PSME3_HUMAN)	563643	626528	767939	512924	896695	956076	742218	729318	563643	941912	882452	495257	866878	866024	895625	1.03194e+06
P49069	1	1	90.4488	0.0341256	2.02989	control	dnajc3	Calcium signal-modulating cyclophilin ligand (CAMLG_HUMAN)	85514	106813	181211	157101	239990	338042	345675	153434	85514	160580	208233	151690	232010	306203	417121	217100
P62244	4	4	399.557	0.0344878	1.23925	control	dnajc3	40S ribosomal protein S15a (RS15A_HUMAN)	4.34796e+06	4.48378e+06	5.45925e+06	4.10511e+06	6.44508e+06	5.8345e+06	5.39406e+06	5.12381e+06	4.34796e+06	6.74084e+06	6.27332e+06	3.96372e+06	6.23077e+06	5.28496e+06	6.50894e+06	7.2499e+06
Q92508	1	1	100	0.0346017	1.49699	control	dnajc3	Piezo-type mechanosensitive ion channel component 1 (PIEZ1_HUMAN)	820640	827177	701796	662279	1.44524e+06	1.25532e+06	800073	1.00815e+06	820640	1.24356e+06	806447	639469	1.39718e+06	1.13708e+06	965438	1.42648e+06
P13716	1	1	100	0.0346421	2.32738	control	dnajc3	Delta-aminolevulinic acid dehydratase (HEM2_HUMAN)	232035	323022	403658	160979	1.09877e+06	512754	374120	620307	232035	485626	463851	155435	1.06224e+06	464458	451446	877698
P62424	8	8	799.469	0.0350696	1.13139	control	dnajc3	60S ribosomal protein L7a (RL7A_HUMAN)	1.18356e+07	1.23123e+07	1.23756e+07	1.27491e+07	1.42832e+07	1.51434e+07	1.39233e+07	1.23967e+07	1.18356e+07	1.85101e+07	1.4221e+07	1.231e+07	1.38082e+07	1.3717e+07	1.68011e+07	1.75407e+07
P83876	1	1	99.2722	0.0351482	1.38448	control	dnajc3	Thioredoxin-like protein 4A (TXN4A_HUMAN)	55816.8	89094.1	70314.1	77117.1	119165	104361	97346	83870.7	55816.8	133943	80799.1	74461	115202	94531.5	117466	118672
O00571	8	2	798.427	0.0355397	1.53613	control	dnajc3	ATP-dependent RNA helicase DDX3X (DDX3X_HUMAN)	348294	313194	346473	223730	348587	436603	496222	610621	348294	470851	398138	216024	336996	395480	598784	863994
P99999	6	6	598.888	0.036622	1.31563	control	dnajc3	Cytochrome c (CYC_HUMAN)	1.09137e+06	1.01886e+06	1.32678e+06	1.22298e+06	1.76844e+06	1.72643e+06	1.30211e+06	1.33386e+06	1.09137e+06	1.53173e+06	1.52462e+06	1.18086e+06	1.70964e+06	1.56382e+06	1.57124e+06	1.88733e+06
Q9BYG3	4	4	399.697	0.0369781	1.69157	control	dnajc3	MKI67 FHA domain-interacting nucleolar phosphoprotein (MK67I_HUMAN)	344923	357502	325197	304727	489145	623138	794773	346711	344923	537462	373690	294231	472880	564446	959042	490576
Q9NYL9	8	8	798.853	0.037511	1.25314	control	dnajc3	Tropomodulin-3 (TMOD3_HUMAN)	1.67623e+06	1.88541e+06	1.30914e+06	1.50715e+06	2.0069e+06	2.00721e+06	2.18223e+06	1.7961e+06	1.67623e+06	2.8345e+06	1.50436e+06	1.45524e+06	1.94017e+06	1.81815e+06	2.63327e+06	2.54137e+06
P60866	2	2	200	0.0384077	1.31005	control	dnajc3	40S ribosomal protein S20 (RS20_HUMAN)	7.14447e+06	7.41434e+06	7.89187e+06	6.83982e+06	1.1121e+07	1.11294e+07	8.03724e+06	8.0843e+06	7.14447e+06	1.11466e+07	9.06869e+06	6.60424e+06	1.07512e+07	1.00812e+07	9.69844e+06	1.14388e+07
P31942	6	5	599.598	0.0384757	1.27561	control	dnajc3	Heterogeneous nuclear ribonucleoprotein H3 (HNRH3_HUMAN)	1.58589e+06	1.72011e+06	2.09037e+06	1.6876e+06	2.45109e+06	2.42469e+06	2.3352e+06	1.82542e+06	1.58589e+06	2.58598e+06	2.40209e+06	1.62948e+06	2.36959e+06	2.19631e+06	2.81786e+06	2.58287e+06
P35579	130	107	13625.7	0.0386883	1.65162	control	dnajc3	Myosin-9 (MYH9_HUMAN)	6.21168e+07	4.38395e+07	3.53138e+07	4.94871e+07	7.59119e+07	6.48173e+07	1.14281e+08	6.0048e+07	6.21168e+07	6.59076e+07	4.05798e+07	4.77827e+07	7.33877e+07	5.87122e+07	1.37902e+08	8.49645e+07
P45954	1	1	100	0.0393633	1.71774	dnajc3	control	Short/branched chain specific acyl-CoA dehydrogenase, mitochondrial (ACDSB_HUMAN)	238351	200741	406925	244299	133204	135877	230560	135098	238351	301790	467605	235884	128775	123079	278214	191155
O60610	2	2	199.98	0.0394969	1.4799	control	dnajc3	Protein diaphanous homolog 1 (DIAP1_HUMAN)	458512	691722	406158	422737	659264	802876	584737	882042	458512	1.03992e+06	466723	408177	637342	727254	705595	1.24804e+06
P51665	3	3	399.304	0.0398526	1.4726	control	dnajc3	26S proteasome non-ATPase regulatory subunit 7 (PSMD7_HUMAN)	637492	831101	849870	552889	1.18231e+06	1.19655e+06	764647	1.08486e+06	637492	1.24946e+06	976600	533846	1.14299e+06	1.08385e+06	922690	1.53501e+06
Q9UI12	3	3	295.501	0.0398793	1.2461	dnajc3	control	V-type proton ATPase subunit H (VATH_HUMAN)	1.2019e+06	1.31116e+06	1.01742e+06	1.35107e+06	954327	846287	1.08426e+06	1.03257e+06	1.2019e+06	1.97117e+06	1.16914e+06	1.30453e+06	922594	766576	1.30836e+06	1.46103e+06
P08865	14	13	1492.71	0.040713	1.25025	control	dnajc3	40S ribosomal protein SA (RSSA_HUMAN)	2.02788e+07	1.82768e+07	1.88565e+07	1.58616e+07	2.69261e+07	2.38698e+07	2.05275e+07	2.02867e+07	2.02788e+07	2.7477e+07	2.16684e+07	1.53153e+07	2.60307e+07	2.16216e+07	2.47702e+07	2.87046e+07
Q9BZE4	1	1	100	0.0407651	1.63094	control	dnajc3	Nucleolar GTP-binding protein 1 (NOG1_HUMAN)	219519	233039	225220	360187	560245	398069	452158	282384	219519	350346	258805	347782	541616	360576	545613	399557
Q96I25	1	1	100	0.0414782	1.55636	control	dnajc3	Splicing factor 45 (SPF45_HUMAN)	309913	322561	260395	209654	532481	513757	362314	307376	309913	484933	299225	202433	514775	465367	437200	434920
Q12904	1	1	99.63	0.0416193	1.45677	control	dnajc3	Aminoacyl tRNA synthase complex-interacting multifunctional protein 1 (AIMP1_HUMAN)	657076	823720	941737	487002	1.23425e+06	1.05515e+06	1.00789e+06	941206	657076	1.23837e+06	1.08217e+06	470228	1.19321e+06	955771	1.21621e+06	1.33175e+06
Q15046	5	5	492.795	0.0416373	1.2862	control	dnajc3	Lysine--tRNA ligase (SYK_HUMAN)	958592	1.25342e+06	1.309e+06	890879	1.56113e+06	1.36008e+06	1.33377e+06	1.41959e+06	958592	1.88437e+06	1.5042e+06	860195	1.50922e+06	1.23198e+06	1.60945e+06	2.00864e+06
P62280	6	5	592.221	0.0423353	1.23723	control	dnajc3	40S ribosomal protein S11 (RS11_HUMAN)	5.24344e+06	5.04239e+06	5.03102e+06	4.07427e+06	6.76965e+06	6.43709e+06	5.47055e+06	5.31401e+06	5.24344e+06	7.58064e+06	5.78123e+06	3.93394e+06	6.54455e+06	5.83079e+06	6.60124e+06	7.51902e+06
Q6PKG0	4	4	398.085	0.0424332	1.4265	control	dnajc3	La-related protein 1 (LARP1_HUMAN)	324480	380904	244826	277675	549524	456869	344259	400924	324480	572645	281334	268112	531251	413837	415413	567284
Q9UN86	4	3	399.603	0.0427276	1.30093	control	dnajc3	Ras GTPase-activating protein-binding protein 2 (G3BP2_HUMAN)	688475	781079	777895	690797	1.14961e+06	991486	942849	738498	688475	1.17426e+06	893893	667005	1.11139e+06	898099	1.13772e+06	1.04493e+06
Q8NC51	7	6	677.595	0.0429397	1.3397	control	dnajc3	Plasminogen activator inhibitor 1 RNA-binding protein (PAIRB_HUMAN)	3.2377e+06	4.68662e+06	3.44427e+06	2.85064e+06	5.159e+06	5.14416e+06	4.0735e+06	4.67286e+06	3.2377e+06	7.04579e+06	3.95787e+06	2.75245e+06	4.98745e+06	4.65964e+06	4.91544e+06	6.61183e+06
Q9NZ56	1	1	100	0.0429969	1.50808	dnajc3	control	Formin-2 (FMN2_HUMAN)	476011	403882	296718	453525	232440	219017	380411	249067	476011	607190	340964	437905	224711	198388	459037	352416
P43686	10	10	1078.76	0.0436779	1.33522	control	dnajc3	26S protease regulatory subunit 6B (PRS6B_HUMAN)	1.63183e+06	2.2122e+06	1.4709e+06	1.4594e+06	2.48655e+06	1.98508e+06	2.03573e+06	2.53781e+06	1.63183e+06	3.32578e+06	1.69024e+06	1.40913e+06	2.40387e+06	1.79811e+06	2.45649e+06	3.59086e+06
Q9NRG9	1	1	100	0.044381	1.77777	control	dnajc3	Aladin (AAAS_HUMAN)	33010.3	80584.1	74998.5	69088.7	132029	137922	107629	80518.6	33010.3	121149	86182.1	66709.1	127639	124932	129874	113929
Q9H3S7	3	3	299.631	0.0443961	1.32315	control	dnajc3	Tyrosine-protein phosphatase non-receptor type 23 (PTN23_HUMAN)	547957	507507	414109	394709	669424	685710	488134	623452	547957	762977	475860	381114	647165	621123	589025	882149
Q5JRA6	2	2	191.737	0.0452784	1.48293	control	dnajc3	Melanoma inhibitory activity protein 3 (MIA3_HUMAN)	153904	124229	112093	95822	223238	157623	205757	134155	153904	186763	128808	92521.7	215815	142776	248284	189821
P49588	11	11	1099.56	0.0453763	1.76082	dnajc3	control	Alanine--tRNA ligase, cytoplasmic (SYAC_HUMAN)	1.52394e+06	2.12588e+06	2.53181e+06	1.52693e+06	888083	687051	980231	1.82246e+06	1.52394e+06	3.19602e+06	2.90935e+06	1.47433e+06	858553	622339	1.18283e+06	2.57868e+06
Q96FZ7	1	1	91.2807	0.0455895	2.35948	control	dnajc3	Charged multivesicular body protein 6 (CHMP6_HUMAN)	58881.7	66260.8	63875.3	58464.6	245952	102920	170393	64665.2	58881.7	99615.3	73400.3	56451	237773	93225.7	205611	91497.5
P62857	3	3	297.454	0.0465549	1.40546	control	dnajc3	40S ribosomal protein S28 (RS28_HUMAN)	4.77866e+06	4.94492e+06	5.3656e+06	4.65304e+06	8.54589e+06	7.9335e+06	6.33999e+06	4.92745e+06	4.77866e+06	7.43411e+06	6.16571e+06	4.49278e+06	8.26172e+06	7.18625e+06	7.65038e+06	6.97206e+06
Q08211	14	14	1395.79	0.0465938	1.34425	control	dnajc3	ATP-dependent RNA helicase A (DHX9_HUMAN)	4.31337e+06	5.09943e+06	5.09861e+06	5.09345e+06	7.26918e+06	8.08039e+06	5.96539e+06	5.03894e+06	4.31337e+06	7.66639e+06	5.8589e+06	4.91802e+06	7.02747e+06	7.3193e+06	7.19836e+06	7.12981e+06
P11717	8	8	798.249	0.0466118	1.25699	dnajc3	control	Cation-independent mannose-6-phosphate receptor (MPRI_HUMAN)	960563	1.03993e+06	1.32311e+06	1.0923e+06	924204	766142	1.00279e+06	819950	960563	1.56341e+06	1.52041e+06	1.05468e+06	893472	693980	1.21005e+06	1.16018e+06
Q9Y3E5	2	2	200	0.0469487	2.70513	control	dnajc3	Peptidyl-tRNA hydrolase 2, mitochondrial (PTH2_HUMAN)	223756	104589	110960	213275	400075	873629	264345	227263	223756	157237	127506	205930	386772	791343	318982	321564
O43670	1	1	84.4919	0.047309	1.32134	control	dnajc3	BUB3-interacting and GLEBS motif-containing protein ZNF207 (ZN207_HUMAN)	898199	790793	730620	695023	1.02358e+06	1.28122e+06	998373	812329	898199	1.18886e+06	839569	671085	989545	1.16054e+06	1.20472e+06	1.1494e+06
Q9NZM1	54	53	5302.59	0.0473699	1.33219	dnajc3	control	Myoferlin (MYOF_HUMAN)	1.30101e+07	9.32338e+06	1.04311e+07	1.04621e+07	9.18993e+06	9.61221e+06	7.1198e+06	6.52584e+06	1.30101e+07	1.40166e+07	1.19866e+07	1.01018e+07	8.88434e+06	8.70685e+06	8.59136e+06	9.23368e+06
P15880	12	11	1298.6	0.0478995	1.19235	control	dnajc3	40S ribosomal protein S2 (RS2_HUMAN)	8.35569e+06	9.02726e+06	8.4514e+06	7.34585e+06	1.00509e+07	1.10079e+07	8.44344e+06	1.00602e+07	8.35569e+06	1.35714e+07	9.71165e+06	7.09284e+06	9.71667e+06	9.9711e+06	1.01886e+07	1.42346e+07
Q8WUM0	1	1	100	0.0485728	1.31971	control	dnajc3	Nuclear pore complex protein Nup133 (NU133_HUMAN)	272126	436005	410097	422661	551159	473846	537581	470942	272126	655483	471250	408103	532832	429215	648692	666356
Q9NP72	5	4	499.09	0.0486134	1.32687	control	dnajc3	Ras-related protein Rab-18 (RAB18_HUMAN)	2.51798e+06	2.26558e+06	1.93294e+06	2.34616e+06	3.66156e+06	3.31732e+06	2.47612e+06	2.56997e+06	2.51798e+06	3.40603e+06	2.22118e+06	2.26536e+06	3.5398e+06	3.00487e+06	2.9879e+06	3.63636e+06
Q86V81	5	5	497.486	0.0488007	1.56815	control	dnajc3	THO complex subunit 4 (THOC4_HUMAN)	877277	1.50408e+06	1.73066e+06	1.1988e+06	2.25744e+06	2.38332e+06	2.23776e+06	1.44967e+06	877277	2.26121e+06	1.98873e+06	1.15751e+06	2.18237e+06	2.15884e+06	2.70027e+06	2.05119e+06
Q14683	2	2	199.835	0.0488568	1.2735	control	dnajc3	Structural maintenance of chromosomes protein 1A (SMC1A_HUMAN)	245170	378832	279667	284764	380908	379047	335399	418115	245170	569530	321370	274956	368242	343345	404722	591609
Q9NR31	2	1	200	0.049381	1.54243	control	dnajc3	GTP-binding protein SAR1a (SAR1A_HUMAN)	1.49317e+06	2.34133e+06	1.42555e+06	1.29183e+06	2.83211e+06	1.8316e+06	2.27801e+06	3.16414e+06	1.49317e+06	3.51991e+06	1.63813e+06	1.24734e+06	2.73793e+06	1.65908e+06	2.74884e+06	4.47708e+06
Q9NZN3	3	1	294.115	0.0494386	1.47846	control	dnajc3	EH domain-containing protein 3 (EHD3_HUMAN)	85561	96423.5	88327	77213.8	151247	92658.7	104079	165817	85561	144961	101498	74554.4	146218	83931.3	125591	234622
P53985	1	1	99.9222	0.0495211	1.45782	dnajc3	control	Monocarboxylate transporter 1 (MOT1_HUMAN)	1.08451e+06	1.16507e+06	965785	977917	520727	538779	1.03087e+06	786039	1.08451e+06	1.75154e+06	1.1098e+06	944235	503412	488032	1.24393e+06	1.1122e+06
P61353	5	5	497.668	0.0502865	1.1742	control	dnajc3	60S ribosomal protein L27 (RL27_HUMAN)	6.98906e+06	6.45665e+06	6.27407e+06	6.27557e+06	7.78691e+06	8.86899e+06	6.88792e+06	6.97986e+06	6.98906e+06	9.70681e+06	7.20965e+06	6.05943e+06	7.52798e+06	8.03363e+06	8.31156e+06	9.8761e+06
Q9C0C2	9	9	899.134	0.0506406	1.29579	dnajc3	control	182 kDa tankyrase-1-binding protein (TB182_HUMAN)	1.03601e+06	1.27149e+06	1.27608e+06	970410	842244	792752	775905	1.10353e+06	1.03601e+06	1.91154e+06	1.46636e+06	936987	814238	718083	936274	1.56144e+06
P63167	4	3	498.349	0.0509031	1.25148	control	dnajc3	Dynein light chain 1, cytoplasmic (DYL1_HUMAN)	6.48545e+06	6.67763e+06	5.63755e+06	5.01959e+06	7.70682e+06	7.56487e+06	6.17487e+06	8.36387e+06	6.48545e+06	1.0039e+07	6.47821e+06	4.8467e+06	7.45055e+06	6.85235e+06	7.45113e+06	1.18344e+07
Q15427	1	1	100	0.0512366	2.82097	control	dnajc3	Splicing factor 3B subunit 4 (SF3B4_HUMAN)	106796	174213	310468	192513	823422	535951	669195	183043	106796	261909	356764	185882	796041	485470	807509	258996
O94851	2	2	199.78	0.0512884	1.6768	control	dnajc3	Protein-methionine sulfoxide oxidase MICAL2 (MICA2_HUMAN)	434078	585599	316297	297009	905091	792598	480381	560122	434078	880379	363462	286779	874995	717944	579669	792540
Q8NBQ5	1	1	97.9582	0.052871	1.48694	dnajc3	control	Estradiol 17-beta-dehydrogenase 11 (DHB11_HUMAN)	273009	223225	219981	357108	196040	222615	176303	126878	273009	335593	252785	344809	189521	201647	212742	179524
P42677	2	2	199.984	0.0531134	1.55584	control	dnajc3	40S ribosomal protein S27 (RS27_HUMAN)	2.1527e+06	2.76588e+06	1.88715e+06	1.70099e+06	3.83346e+06	4.20216e+06	2.20296e+06	2.9965e+06	2.1527e+06	4.15817e+06	2.16856e+06	1.6424e+06	3.70599e+06	3.80637e+06	2.65828e+06	4.23987e+06
Q16822	6	6	599.339	0.0532197	1.77245	dnajc3	control	Phosphoenolpyruvate carboxykinase [GTP], mitochondrial (PCKGM_HUMAN)	974428	964728	1.29639e+06	1.50895e+06	708263	405060	1.14544e+06	418043	974428	1.45036e+06	1.48971e+06	1.45698e+06	684712	366908	1.38219e+06	591508
P84098	4	4	395.192	0.0533664	1.35227	control	dnajc3	60S ribosomal protein L19 (RL19_HUMAN)	7.24513e+06	9.13852e+06	7.37227e+06	7.27834e+06	1.30419e+07	1.16046e+07	9.12575e+06	8.19445e+06	7.24513e+06	1.37387e+07	8.4716e+06	7.02766e+06	1.26082e+07	1.05116e+07	1.10119e+07	1.15947e+07
O15042	2	2	199.98	0.0534082	1.58448	control	dnajc3	U2 snRNP-associated SURP motif-containing protein (SR140_HUMAN)	134014	264695	283471	191138	455831	346058	295921	285945	134014	397938	325742	184555	440674	313463	357084	404596
O43556	1	1	89.0944	0.0535595	2.00091	dnajc3	control	Epsilon-sarcoglycan (SGCE_HUMAN)	430084	170307	268906	235846	163457	68484.6	183389	136991	430084	256036	309005	227723	158021	62034.1	221293	193834
P62750	6	6	591.853	0.0537421	1.2072	control	dnajc3	60S ribosomal protein L23a (RL23A_HUMAN)	1.19062e+07	1.44659e+07	1.16041e+07	1.07138e+07	1.60106e+07	1.57085e+07	1.39759e+07	1.30835e+07	1.19062e+07	2.17478e+07	1.33345e+07	1.03448e+07	1.54782e+07	1.42289e+07	1.68646e+07	1.85124e+07
Q12849	5	5	497.429	0.0540813	1.55877	control	dnajc3	G-rich sequence factor 1 (GRSF1_HUMAN)	403807	469189	311146	384281	689158	820338	406089	529225	403807	705370	357543	371046	666242	743071	490022	748824
Q9UEU0	1	1	100	0.0551685	1.86007	control	dnajc3	Vesicle transport through interaction with t-SNAREs homolog 1B (VTI1B_HUMAN)	262451	373858	152397	305246	760707	505742	448341	320039	262451	562051	175122	294733	735412	458106	541008	452836
Q96RQ1	1	1	100	0.0555611	1.69316	control	dnajc3	Endoplasmic reticulum-Golgi intermediate compartment protein 2 (ERGI2_HUMAN)	152673	119062	136494	134576	354768	231002	192758	140529	152673	178995	156848	129941	342972	209245	232599	198840
P21399	3	3	298.987	0.0557941	1.86698	control	dnajc3	Cytoplasmic aconitate hydratase (ACOC_HUMAN)	183036	222792	278931	195944	725120	318329	286584	314223	183036	334942	320525	189195	701009	288346	345818	444607
Q9NR30	3	3	299.813	0.0557997	1.80466	control	dnajc3	Nucleolar RNA helicase 2 (DDX21_HUMAN)	114097	213950	117467	177633	433163	290965	210642	189799	114097	321649	134983	171515	418759	263559	254179	268554
Q9BSA9	1	1	100	0.056494	2.57843	control	dnajc3	Transmembrane protein 175 (TM175_HUMAN)	149549	150307	84068.4	41583.6	400140	355645	222195	119165	149549	225970	96604.4	40151.3	386835	322147	268119	168612
Q13155	1	1	100	0.0568804	1.29966	control	dnajc3	Aminoacyl tRNA synthase complex-interacting multifunctional protein 2 (AIMP2_HUMAN)	2.41617e+06	3.32731e+06	2.75779e+06	2.18934e+06	3.45795e+06	3.1963e+06	4.17741e+06	3.06254e+06	2.41617e+06	5.00222e+06	3.16903e+06	2.11394e+06	3.34297e+06	2.89525e+06	5.04083e+06	4.33331e+06
Q9BY77	2	1	198.918	0.0570066	1.74298	control	dnajc3	Polymerase delta-interacting protein 3 (PDIP3_HUMAN)	79158.5	117813	68919.4	96112.6	245052	149813	137819	98280.6	79158.5	177118	79196.5	92802.3	236904	135702	166304	139061
O95400	1	1	100	0.0571025	1.38467	control	dnajc3	CD2 antigen cytoplasmic tail-binding protein 2 (CD2B2_HUMAN)	262644	322995	263571	310300	469891	487110	354125	294409	262644	485586	302874	299612	454266	441230	427318	416571
P37198	3	3	299.555	0.0571158	1.21978	control	dnajc3	Nuclear pore glycoprotein p62 (NUP62_HUMAN)	411333	474843	522604	404397	592752	562042	462999	593887	411333	713870	600533	390469	573042	509104	558695	840316
P51571	3	3	297.451	0.0573674	1.77081	control	dnajc3	Translocon-associated protein subunit delta (SSRD_HUMAN)	1.38485e+06	1.80526e+06	1.46875e+06	1.54634e+06	3.87764e+06	2.78482e+06	2.90315e+06	1.42263e+06	1.38485e+06	2.714e+06	1.68776e+06	1.49308e+06	3.7487e+06	2.52252e+06	3.50319e+06	2.01295e+06
Q92643	2	2	199.328	0.057501	1.81329	control	dnajc3	GPI-anchor transamidase (GPI8_HUMAN)	111758	129749	124604	120159	360321	203660	195102	122662	111758	195062	143185	116020	348340	184478	235427	173560
Q9Y617	3	3	299.761	0.0576791	1.92063	dnajc3	control	Phosphoserine aminotransferase (SERC_HUMAN)	350156	508223	480400	357553	118850	101425	300387	362556	350156	764054	552036	345238	114898	91871.5	362473	512996
Q12874	3	3	399.361	0.0577909	1.44441	control	dnajc3	Splicing factor 3A subunit 3 (SF3A3_HUMAN)	1.27598e+06	1.35488e+06	1.14894e+06	1.27369e+06	2.25776e+06	2.16112e+06	1.658e+06	1.22243e+06	1.27598e+06	2.0369e+06	1.32026e+06	1.22983e+06	2.18269e+06	1.95757e+06	2.00069e+06	1.72967e+06
Q96T23	3	3	265.169	0.0578239	1.38275	control	dnajc3	Remodeling and spacing factor 1 (RSF1_HUMAN)	117030	151849	131307	149507	222964	222498	178841	135786	117030	228288	150888	144358	215550	201541	215805	192130
P23246	13	12	1295.39	0.0579857	1.30052	control	dnajc3	Splicing factor, proline- and glutamine-rich (SFPQ_HUMAN)	6.34895e+06	6.17683e+06	7.39245e+06	7.26936e+06	1.02546e+07	9.21584e+06	9.32352e+06	6.56395e+06	6.34895e+06	9.28613e+06	8.4948e+06	7.01899e+06	9.91359e+06	8.34781e+06	1.12506e+07	9.28761e+06
Q86W92	6	6	595.031	0.0582682	1.38394	control	dnajc3	Liprin-beta-1 (LIPB1_HUMAN)	1.15075e+06	936719	860695	961477	1.17349e+06	1.17436e+06	1.18251e+06	1.88035e+06	1.15075e+06	1.40825e+06	989040	928362	1.13447e+06	1.06375e+06	1.42692e+06	2.66059e+06
Q9H6R4	1	1	100	0.0585195	1.53235	control	dnajc3	Nucleolar protein 6 (NOL6_HUMAN)	71445.6	146966	121166	125251	216542	198073	164650	133017	71445.6	220946	139234	120937	209341	179417	198681	188212
Q9NVI7	7	2	698.595	0.0587928	1.59305	control	dnajc3	ATPase family AAA domain-containing protein 3A (ATD3A_HUMAN)	714031	836246	945905	957901	1.97747e+06	1.37493e+06	1.29311e+06	857004	714031	1.2572e+06	1.08696e+06	924909	1.91172e+06	1.24543e+06	1.56037e+06	1.21261e+06
O60231	1	1	100	0.0593043	1.50556	control	dnajc3	Putative pre-mRNA-splicing factor ATP-dependent RNA helicase DHX16 (DHX16_HUMAN)	404117	325177	230683	253332	551659	524636	431354	319065	404117	488866	265082	244607	533316	475221	520509	451459
P62847	4	4	381.035	0.0593928	1.4274	control	dnajc3	40S ribosomal protein S24 (RS24_HUMAN)	1.54889e+06	2.21723e+06	2.63149e+06	1.54024e+06	3.11086e+06	3.30006e+06	2.22166e+06	2.69795e+06	1.54889e+06	3.33335e+06	3.0239e+06	1.48719e+06	3.00742e+06	2.98923e+06	2.68085e+06	3.81744e+06
P20700	13	12	1299.67	0.0597864	1.51392	control	dnajc3	Lamin-B1 (LMNB1_HUMAN)	2.52326e+06	3.10228e+06	3.44897e+06	2.9906e+06	5.8923e+06	4.5016e+06	5.00437e+06	2.86738e+06	2.52326e+06	4.66391e+06	3.96327e+06	2.8876e+06	5.69637e+06	4.0776e+06	6.03871e+06	4.05718e+06
O75165	3	3	300	0.0609509	1.24748	dnajc3	control	DnaJ homolog subfamily C member 13 (DJC13_HUMAN)	483467	446011	460368	429763	277866	449344	360253	371168	483467	670525	529017	414961	268626	407020	434713	525181
Q9NPF4	1	1	100	0.0613663	1.42582	control	dnajc3	Probable tRNA N6-adenosine threonylcarbamoyltransferase (OSGEP_HUMAN)	126895	198108	217254	136336	298076	249530	194942	225003	126895	297832	249651	131640	288164	226027	235234	318366
Q15746	10	9	988.296	0.0614013	1.29836	control	dnajc3	Myosin light chain kinase, smooth muscle (MYLK_HUMAN)	1.89796e+06	1.47975e+06	1.87407e+06	1.39456e+06	2.08568e+06	2.15186e+06	2.62369e+06	1.76811e+06	1.89796e+06	2.22464e+06	2.15353e+06	1.34653e+06	2.01633e+06	1.94918e+06	3.16597e+06	2.50177e+06
P19367	13	12	1282.08	0.0614303	1.39113	control	dnajc3	Hexokinase-1 (HXK1_HUMAN)	1.95209e+06	1.95175e+06	2.15959e+06	1.92828e+06	3.92764e+06	2.50398e+06	2.53919e+06	2.14669e+06	1.95209e+06	2.93423e+06	2.48163e+06	1.86187e+06	3.79704e+06	2.26813e+06	3.06401e+06	3.03744e+06
P38117	4	4	396.968	0.0615817	1.31004	dnajc3	control	Electron transfer flavoprotein subunit beta (ETFB_HUMAN)	1.80467e+06	1.94756e+06	2.45229e+06	1.97976e+06	1.57714e+06	2.00902e+06	1.42724e+06	1.23396e+06	1.80467e+06	2.92792e+06	2.81796e+06	1.91157e+06	1.5247e+06	1.81979e+06	1.72223e+06	1.74599e+06
P42224	5	5	499.938	0.0616475	1.83904	dnajc3	control	Signal transducer and activator of transcription 1-alpha/beta (STAT1_HUMAN)	1.29629e+06	2.46454e+06	1.80562e+06	2.18721e+06	933896	541540	786725	1.95399e+06	1.29629e+06	3.70515e+06	2.07487e+06	2.11188e+06	902842	490533	949331	2.76478e+06
Q9UKM9	1	1	100	0.0616536	1.36611	control	dnajc3	RNA-binding protein Raly (RALY_HUMAN)	1.36027e+06	1.81845e+06	2.21691e+06	2.00287e+06	3.1233e+06	2.36477e+06	2.57857e+06	2.04053e+06	1.36027e+06	2.73383e+06	2.54749e+06	1.93389e+06	3.01945e+06	2.14203e+06	3.11153e+06	2.88723e+06
Q6PJW8	2	1	188.83	0.0616614	2.10478	control	dnajc3	Consortin (CNST_HUMAN)	142954	79653.9	66289.6	105331	232546	249997	258695	88528.3	142954	119750	76174.5	101703	224814	226450	312164	125263
Q14137	4	4	399.765	0.0621726	1.39485	control	dnajc3	Ribosome biogenesis protein BOP1 (BOP1_HUMAN)	397759	528309	568773	471230	734438	896602	551586	559749	397759	794250	653587	455000	710017	812152	665592	792012
Q7Z3B4	2	2	199.96	0.0625978	1.31675	dnajc3	control	Nucleoporin p54 (NUP54_HUMAN)	461618	452971	692223	462850	393648	346068	387155	444928	461618	680988	795446	446908	380559	313472	467175	629548
P14866	14	14	1496.19	0.0629039	1.32636	control	dnajc3	Heterogeneous nuclear ribonucleoprotein L (HNRPL_HUMAN)	5.0668e+06	6.51885e+06	6.70373e+06	6.51061e+06	9.67586e+06	7.99862e+06	9.08249e+06	6.13676e+06	5.0668e+06	9.80033e+06	7.70337e+06	6.28637e+06	9.35412e+06	7.24523e+06	1.09597e+07	8.68317e+06
Q08378	7	7	693.923	0.0629468	1.34497	control	dnajc3	Golgin subfamily A member 3 (GOGA3_HUMAN)	313246	428662	434323	299042	572116	421328	566878	423872	313246	644443	499088	288742	553092	381644	684044	599755
O15270	3	3	299.811	0.0637261	1.58703	control	dnajc3	Serine palmitoyltransferase 2 (SPTC2_HUMAN)	308595	341175	196333	276715	531763	590598	343262	316321	308595	512917	225609	267184	514081	534971	414209	447575
Q13283	10	10	997.88	0.0647737	1.32488	control	dnajc3	Ras GTPase-activating protein-binding protein 1 (G3BP1_HUMAN)	3.00151e+06	4.17723e+06	3.34802e+06	3.30912e+06	6.00758e+06	4.41592e+06	3.98987e+06	3.91753e+06	3.00151e+06	6.27997e+06	3.84727e+06	3.19514e+06	5.80782e+06	3.99999e+06	4.81453e+06	5.54308e+06
Q14694	3	3	295.274	0.065037	1.78284	control	dnajc3	Ubiquitin carboxyl-terminal hydrolase 10 (UBP10_HUMAN)	244851	378915	326423	256655	721582	711143	305654	413227	244851	569654	375099	247815	697588	644161	368829	584693
Q9UNW1	1	1	100	0.0655709	1.15107	dnajc3	control	Multiple inositol polyphosphate phosphatase 1 (MINP1_HUMAN)	908137	1.06712e+06	812750	946032	854011	825092	798890	765988	908137	1.60428e+06	933945	913448	825614	747377	964010	1.08383e+06
P24928	2	2	199.914	0.0656488	1.29398	control	dnajc3	DNA-directed RNA polymerase II subunit RPB1 (RPB1_HUMAN)	70204.9	86706	102676	91170.4	119065	122315	124606	87887.7	70204.9	130352	117987	88030.3	115106	110794	150361	124356
Q86X02	1	1	99.7879	0.0658096	1.6536	control	dnajc3	Cerebellar degeneration-related protein 2-like (CDR2L_HUMAN)	90733.2	61583	59290.6	89898.1	187099	131031	85560.7	94877.7	90733.2	92582.9	68131.9	86801.8	180877	118689	103245	134247
Q9Y285	2	2	180.979	0.0661065	1.35455	control	dnajc3	Phenylalanine--tRNA ligase alpha subunit (SYFA_HUMAN)	271562	320197	397937	284333	518129	428489	319591	459522	271562	481378	457276	274539	500900	388130	385647	650198
O95801	1	1	96.6633	0.0661439	1.79855	control	dnajc3	Tetratricopeptide repeat protein 4 (TTC4_HUMAN)	56970.3	136594	41409.6	34049.5	106629	116987	100533	159705	56970.3	205353	47584.5	32876.7	103083	105968	121312	225974
Q02878	10	8	996.587	0.0662454	1.28229	control	dnajc3	60S ribosomal protein L6 (RL6_HUMAN)	6.74742e+06	6.65e+06	7.13982e+06	6.17002e+06	9.91831e+06	1.01378e+07	7.25194e+06	6.93831e+06	6.74742e+06	9.99749e+06	8.20449e+06	5.95751e+06	9.58851e+06	9.1829e+06	8.75082e+06	9.81731e+06
Q04721	4	4	399.09	0.06626	1.22391	dnajc3	control	Neurogenic locus notch homolog protein 2 (NOTC2_HUMAN)	821648	757725	673838	649714	659726	513749	677687	520691	821648	1.13915e+06	774320	627336	637789	465359	817756	736748
P36578	17	17	1690.23	0.0667888	1.52232	control	dnajc3	60S ribosomal protein L4 (RL4_HUMAN)	5.57046e+06	6.86899e+06	7.1125e+06	6.27228e+06	1.2321e+07	1.2452e+07	8.15313e+06	6.38651e+06	5.57046e+06	1.03267e+07	8.1731e+06	6.05625e+06	1.19113e+07	1.12792e+07	9.83827e+06	9.03654e+06
Q92785	2	2	199.98	0.0667946	1.33398	control	dnajc3	Zinc finger protein ubi-d4 (REQU_HUMAN)	115250	151569	148504	183419	212855	236861	192390	156607	115250	227866	170649	177102	205777	214551	232155	221590
P05198	5	5	498.424	0.0671093	1.16623	control	dnajc3	Eukaryotic translation initiation factor 2 subunit 1 (IF2A_HUMAN)	3.62723e+06	3.43223e+06	3.56416e+06	2.83152e+06	3.93387e+06	3.97063e+06	3.51313e+06	4.27417e+06	3.62723e+06	5.15995e+06	4.09564e+06	2.734e+06	3.80306e+06	3.59664e+06	4.23925e+06	6.04771e+06
Q92797	1	1	98.4881	0.0671735	1.25458	control	dnajc3	Symplekin (SYMPK_HUMAN)	161291	171996	187523	157805	206300	269867	177380	197832	161291	258576	215486	152370	199440	244449	214042	279922
Q15388	1	1	100	0.0674542	10.9304	control	dnajc3	Mitochondrial import receptor subunit TOM20 homolog (TOM20_HUMAN)	7469.76	11686.5	48357.4	36573.5	675235	256854	189571	16051.3	7469.76	17569.3	55568.4	35313.8	652782	232661	228753	22711.7
Q9UHL4	2	2	190.681	0.0676077	1.50704	dnajc3	control	Dipeptidyl peptidase 2 (DPP2_HUMAN)	430491	282034	578159	438641	266871	223925	308305	348400	430491	424004	664373	423533	257997	202833	372027	492966
P62979	6	6	690.88	0.0679719	1.2683	control	dnajc3	Ubiquitin-40S ribosomal protein S27a (RS27A_HUMAN)	5.53511e+07	6.38881e+07	4.03098e+07	4.32046e+07	5.79699e+07	6.32024e+07	6.76795e+07	6.8301e+07	5.53511e+07	9.60483e+07	4.63207e+07	4.17165e+07	5.60423e+07	5.72494e+07	8.1668e+07	9.66419e+07
O00622	1	1	100	0.0685956	1.93594	control	dnajc3	Protein CYR61 (CYR61_HUMAN)	1.19188e+06	602773	477471	1.34425e+06	1.69022e+06	2.27517e+06	2.06791e+06	967780	1.19188e+06	906199	548671	1.29795e+06	1.63402e+06	2.06087e+06	2.49532e+06	1.36935e+06
Q9HBL0	6	6	599.969	0.0686434	1.29484	control	dnajc3	Tensin-1 (TENS1_HUMAN)	2.43752e+06	2.03761e+06	2.17061e+06	2.22229e+06	2.46565e+06	2.68103e+06	3.83061e+06	2.5054e+06	2.43752e+06	3.06331e+06	2.49429e+06	2.14575e+06	2.38366e+06	2.42851e+06	4.62235e+06	3.545e+06
O95155	1	1	100	0.068667	2.16549	control	dnajc3	Ubiquitin conjugation factor E4 B (UBE4B_HUMAN)	26558.1	38854.4	25041.7	12210.9	64765.7	64132.3	24156.9	69265.1	26558.1	58413.1	28775.9	11790.3	62612.1	58091.7	29149.8	98006.1
Q27J81	10	10	997.768	0.0688112	1.67628	control	dnajc3	Inverted formin-2 (INF2_HUMAN)	1.83595e+06	1.68589e+06	1.38423e+06	1.65649e+06	3.49671e+06	3.26051e+06	2.80246e+06	1.44102e+06	1.83595e+06	2.53454e+06	1.59064e+06	1.59943e+06	3.38044e+06	2.95341e+06	3.38169e+06	2.03895e+06
Q9HAV7	4	3	388.311	0.0691342	1.32838	control	dnajc3	GrpE protein homolog 1, mitochondrial (GRPE1_HUMAN)	473676	584020	586264	569300	815483	924485	619949	580127	473676	878005	673686	549692	788367	837408	748084	820846
Q4KWH8	1	1	99.9596	0.0692463	1.33436	dnajc3	control	1-phosphatidylinositol 4,5-bisphosphate phosphodiesterase eta-1 (PLCH1_HUMAN)	351342	341553	432232	437581	326265	238239	376908	229714	351342	513484	496686	422509	315416	215800	454810	325032
P28070	5	5	485.053	0.0695652	1.48478	control	dnajc3	Proteasome subunit beta type-4 (PSB4_HUMAN)	1.1548e+06	1.54019e+06	1.12961e+06	1.38229e+06	2.79244e+06	1.82555e+06	1.35376e+06	1.75937e+06	1.1548e+06	2.31549e+06	1.29805e+06	1.33468e+06	2.69958e+06	1.6536e+06	1.63356e+06	2.48941e+06
Q9NRY6	1	1	100	0.0702889	2.09908	control	dnajc3	Phospholipid scramblase 3 (PLS3_HUMAN)	401232	388311	337761	262011	891175	398365	1.20645e+06	420290	401232	583780	388127	252986	861542	360843	1.45581e+06	594686
Q03252	10	9	987.928	0.0707576	3.39983	control	dnajc3	Lamin-B2 (LMNB2_HUMAN)	2.97409e+06	2.67134e+06	4.40147e+06	5.22111e+06	2.59241e+07	1.46545e+07	7.87229e+06	3.45767e+06	2.97409e+06	4.01604e+06	5.0578e+06	5.04129e+06	2.5062e+07	1.32742e+07	9.49939e+06	4.89241e+06
P67870	3	3	298.679	0.0708619	1.34233	control	dnajc3	Casein kinase II subunit beta (CSK2B_HUMAN)	557541	801599	671795	728859	1.07712e+06	1.09812e+06	715920	813399	557541	1.20511e+06	771971	703756	1.0413e+06	994691	863891	1.15091e+06
Q8IXH7	1	1	99.9697	0.0709011	1.39713	control	dnajc3	Negative elongation factor C/D (NELFD_HUMAN)	31745.6	55983.9	53617	38901.6	59766.3	51488.7	77747.3	62827.5	31745.6	84165.3	61612.2	37561.7	57779	46639.1	93816.6	88897.3
O43264	3	3	296.572	0.0715635	1.35306	control	dnajc3	Centromere/kinetochore protein zw10 homolog (ZW10_HUMAN)	185118	269122	247140	210865	409763	297767	251234	275557	185118	404593	283993	203603	396138	269720	303161	389897
P46782	8	7	788.388	0.0717641	1.31852	control	dnajc3	40S ribosomal protein S5 (RS5_HUMAN)	5.94539e+06	7.56658e+06	4.34094e+06	5.30639e+06	8.2707e+06	8.11847e+06	7.89979e+06	6.24705e+06	5.94539e+06	1.13755e+07	4.98825e+06	5.12362e+06	7.99569e+06	7.3538e+06	9.53258e+06	8.83922e+06
Q9Y2L1	1	1	100	0.071945	2.21245	control	dnajc3	Exosome complex exonuclease RRP44 (RRP44_HUMAN)	84941.7	94437.7	60686.7	51410.1	219791	248601	99756.8	76728.4	84941.7	141976	69736.2	49639.4	212483	225185	120375	108566
P60033	5	5	599.173	0.0720112	1.40698	dnajc3	control	CD81 antigen (CD81_HUMAN)	1.11839e+07	8.47548e+06	1.36204e+07	8.64694e+06	6.65961e+06	5.80562e+06	9.54464e+06	7.78917e+06	1.11839e+07	1.27419e+07	1.56515e+07	8.34912e+06	6.43816e+06	5.25879e+06	1.15174e+07	1.10212e+07
O95817	5	5	498.201	0.0721119	1.93397	control	dnajc3	BAG family molecular chaperone regulator 3 (BAG3_HUMAN)	363727	479576	352596	472558	1.3368e+06	726689	390201	773048	363727	720987	405174	456282	1.29235e+06	658243	470850	1.09382e+06
O00291	6	6	600	0.0725978	1.64227	control	dnajc3	Huntingtin-interacting protein 1 (HIP1_HUMAN)	901645	790631	447267	801305	1.39182e+06	1.17178e+06	734378	1.53169e+06	901645	1.18862e+06	513962	773707	1.34554e+06	1.06141e+06	886164	2.16725e+06
P62841	1	1	199.737	0.0729811	1.23126	control	dnajc3	40S ribosomal protein S15 (RS15_HUMAN)	6.88067e+06	7.48029e+06	7.67879e+06	5.67165e+06	9.14197e+06	9.46432e+06	8.50665e+06	7.0069e+06	6.88067e+06	1.12457e+07	8.82383e+06	5.4763e+06	8.83798e+06	8.57288e+06	1.02649e+07	9.91436e+06
Q13492	3	3	298.377	0.0748924	2.02621	control	dnajc3	Phosphatidylinositol-binding clathrin assembly protein (PICAL_HUMAN)	698669	615624	1.00744e+06	762424	2.31804e+06	1.43551e+06	1.83243e+06	663159	698669	925518	1.15767e+06	736164	2.24096e+06	1.3003e+06	2.21117e+06	938332
P23381	2	2	200	0.0749214	1.15431	dnajc3	control	Tryptophan--tRNA ligase, cytoplasmic (SYWC_HUMAN)	1.48826e+06	1.26997e+06	1.24301e+06	1.24678e+06	1.14296e+06	1.04867e+06	1.0499e+06	1.30492e+06	1.48826e+06	1.90925e+06	1.42837e+06	1.20384e+06	1.10496e+06	949893	1.2669e+06	1.84638e+06
Q14839	7	5	690.732	0.0749659	1.57368	control	dnajc3	Chromodomain-helicase-DNA-binding protein 4 (CHD4_HUMAN)	346170	406637	498078	490037	883676	888182	493084	474719	346170	611330	572350	473159	854292	804525	594999	671701
Q7L311	1	1	99.8503	0.0750816	1.64201	control	dnajc3	Armadillo repeat-containing X-linked protein 2 (ARMX2_HUMAN)	157533	131886	117808	168076	345574	264839	141802	192440	157533	198275	135375	162287	334083	239894	171110	272292
Q99829	4	3	498.516	0.0752703	1.54402	control	dnajc3	Copine-1 (CPNE1_HUMAN)	636532	759375	703369	708921	1.57218e+06	835274	719222	1.20922e+06	636532	1.14163e+06	808253	684504	1.5199e+06	756600	867876	1.71098e+06
P09525	7	5	698.888	0.0753779	1.43249	control	dnajc3	Annexin A4 (ANXA4_HUMAN)	3.04462e+06	2.80575e+06	4.75645e+06	3.4469e+06	6.36342e+06	4.97266e+06	5.23545e+06	3.56026e+06	3.04462e+06	4.21812e+06	5.46572e+06	3.32818e+06	6.15183e+06	4.50429e+06	6.31755e+06	5.03756e+06
O14828	5	5	499.746	0.075428	1.29754	control	dnajc3	Secretory carrier-associated membrane protein 3 (SCAM3_HUMAN)	891003	1.03714e+06	801340	1.05399e+06	1.41727e+06	1.42284e+06	1.11708e+06	952024	891003	1.55921e+06	920834	1.01769e+06	1.37014e+06	1.28883e+06	1.34796e+06	1.34706e+06
P36776	9	9	896.916	0.0758043	1.34382	control	dnajc3	Lon protease homolog, mitochondrial (LONM_HUMAN)	1.23874e+06	1.26111e+06	1.06056e+06	1.35514e+06	1.59258e+06	1.18361e+06	2.10277e+06	1.72669e+06	1.23874e+06	1.89594e+06	1.21871e+06	1.30847e+06	1.53962e+06	1.07212e+06	2.53738e+06	2.44317e+06
P45877	3	3	299.576	0.0762468	1.68032	control	dnajc3	Peptidyl-prolyl cis-trans isomerase C (PPIC_HUMAN)	662995	626017	471774	670000	1.26029e+06	846362	1.40336e+06	574475	662995	941144	542124	646924	1.21838e+06	766644	1.69342e+06	812848
Q99538	2	2	199.737	0.0765124	1.76899	control	dnajc3	Legumain (LGMN_HUMAN)	694047	436637	371116	833089	1.46828e+06	873270	1.17429e+06	614547	694047	656433	426456	804395	1.41945e+06	791017	1.417e+06	869549
P39748	1	1	100	0.0765382	1.60017	control	dnajc3	Flap endonuclease 1 (FEN1_HUMAN)	659190	1.22766e+06	941397	1.06685e+06	1.67802e+06	2.14128e+06	967616	1.44589e+06	659190	1.84564e+06	1.08178e+06	1.03011e+06	1.62222e+06	1.9396e+06	1.16761e+06	2.04585e+06
P09874	4	4	399.533	0.0773287	1.28218	control	dnajc3	Poly [ADP-ribose] polymerase 1 (PARP1_HUMAN)	591139	908391	953210	659525	913506	1.11563e+06	999267	962082	591139	1.36566e+06	1.09535e+06	636810	883130	1.01055e+06	1.2058e+06	1.36129e+06
Q8N5K1	1	1	99.3447	0.077489	1.35811	control	dnajc3	CDGSH iron-sulfur domain-containing protein 2 (CISD2_HUMAN)	198846	207033	243170	178987	361291	278514	284300	200456	198846	311250	279431	172823	349277	252281	343062	283634
P61254	7	1	685.029	0.0777297	18.8848	control	dnajc3	60S ribosomal protein L26 (RL26_HUMAN)	73256.7	146501	87193.3	57938.6	3.29465e+06	3.33251e+06	153314	110369	73256.7	220247	100195	55943	3.1851e+06	3.01863e+06	185002	156166
Q9NQC3	18	18	1993.06	0.0777615	1.24303	control	dnajc3	Reticulon-4 (RTN4_HUMAN)	4.98939e+07	4.82812e+07	3.68034e+07	5.44922e+07	6.71099e+07	5.8421e+07	4.98341e+07	6.01531e+07	4.98939e+07	7.25851e+07	4.22914e+07	5.26153e+07	6.48784e+07	5.29184e+07	6.01341e+07	8.51132e+07
P07686	3	3	298.869	0.0778314	1.25877	control	dnajc3	Beta-hexosaminidase subunit beta (HEXB_HUMAN)	652608	606727	724490	686988	958646	731195	993757	678335	652608	912143	832524	663327	926769	662325	1.19915e+06	959806
Q92917	1	1	100	0.0781352	2.92383	dnajc3	control	G patch domain and KOW motifs-containing protein (GPKOW_HUMAN)	155140	280685	119644	178567	5503.74	6203.26	124074	115272	155140	421977	137484	172417	5320.73	5618.98	149718	163103
Q8IX01	1	1	99.9899	0.0783639	1.45754	control	dnajc3	SURP and G-patch domain-containing protein 2 (SUGP2_HUMAN)	68383.4	90396.6	101540	41421.4	118737	110252	111008	99802.4	68383.4	135901	116682	39994.7	114789	99867.4	133952	141215
P35658	1	1	99.9798	0.078702	1.32039	control	dnajc3	Nuclear pore complex protein Nup214 (NU214_HUMAN)	97525.5	145086	168752	138059	144780	195233	194397	191042	97525.5	218120	193916	133304	139966	176844	234576	270314
Q9NXV6	1	1	100	0.0791292	1.28386	control	dnajc3	CDKN2A-interacting protein (CARF_HUMAN)	436962	339722	446030	372441	639189	522053	481489	405228	436962	510732	512541	359613	617935	472882	581006	573374
P09601	7	7	696.894	0.0791541	1.97165	control	dnajc3	Heme oxygenase 1 (HMOX1_HUMAN)	1.73741e+06	1.40302e+06	2.79245e+06	2.79915e+06	5.44077e+06	6.2502e+06	3.42649e+06	2.09906e+06	1.73741e+06	2.10927e+06	3.20885e+06	2.70274e+06	5.25986e+06	5.6615e+06	4.1347e+06	2.97005e+06
Q9BZZ5	2	1	200	0.0794421	3.07835	control	dnajc3	Apoptosis inhibitor 5 (API5_HUMAN)	87419.3	216480	457273	150372	1.49806e+06	390191	659640	258161	87419.3	325452	525460	145192	1.44825e+06	353439	795978	365283
Q13263	11	11	1181.65	0.0798869	1.2986	control	dnajc3	Transcription intermediary factor 1-beta (TIF1B_HUMAN)	3.79902e+06	4.5079e+06	5.37506e+06	4.52696e+06	6.51748e+06	7.17969e+06	5.28392e+06	4.66494e+06	3.79902e+06	6.7771e+06	6.17658e+06	4.37104e+06	6.30076e+06	6.50344e+06	6.37604e+06	6.60063e+06
O95881	4	4	399.614	0.0800376	1.33499	control	dnajc3	Thioredoxin domain-containing protein 12 (TXD12_HUMAN)	2.94881e+06	3.23987e+06	2.28404e+06	3.57639e+06	4.77166e+06	4.57064e+06	3.18651e+06	3.55669e+06	2.94881e+06	4.87077e+06	2.62463e+06	3.45321e+06	4.61299e+06	4.14014e+06	3.84512e+06	5.03252e+06
Q68DH5	1	1	100	0.0800405	1.78018	control	dnajc3	LMBR1 domain-containing protein 2 (LMBD2_HUMAN)	93836.3	88799.7	86060.5	112945	260209	143336	189012	86834.6	93836.3	133500	98893.7	109055	251557	129835	228078	122866
P39023	12	11	1199.27	0.0806135	1.1896	control	dnajc3	60S ribosomal protein L3 (RL3_HUMAN)	9.36946e+06	1.00769e+07	8.88017e+06	9.50721e+06	1.30432e+07	1.10944e+07	1.17415e+07	9.1279e+06	9.36946e+06	1.51494e+07	1.02044e+07	9.17975e+06	1.26095e+07	1.00494e+07	1.41683e+07	1.29155e+07
Q08J23	2	2	197.5	0.0806661	1.39193	control	dnajc3	tRNA (cytosine(34)-C(5))-methyltransferase (NSUN2_HUMAN)	161374	225360	245038	225327	408273	285782	268646	230317	161374	338802	281577	217566	394697	258864	324171	325886
P61201	1	1	99.9845	0.0808822	1.54327	control	dnajc3	COP9 signalosome complex subunit 2 (CSN2_HUMAN)	361087	376048	350583	307303	601460	523288	309360	718785	361087	565344	402861	296719	581460	474000	373300	1.01704e+06
P10644	3	3	296.505	0.0809574	1.46915	control	dnajc3	cAMP-dependent protein kinase type I-alpha regulatory subunit (KAP0_HUMAN)	1.3166e+06	1.464e+06	1.48423e+06	1.34417e+06	1.53707e+06	3.10304e+06	1.59333e+06	2.00704e+06	1.3166e+06	2.20096e+06	1.70556e+06	1.29787e+06	1.48596e+06	2.81077e+06	1.92265e+06	2.83985e+06
Q9NRP0	1	1	100	0.0821535	1.30466	control	dnajc3	Oligosaccharyltransferase complex subunit OSTC (OSTC_HUMAN)	3.56894e+06	3.93458e+06	4.01446e+06	4.07116e+06	6.7023e+06	4.81828e+06	4.98673e+06	3.83117e+06	3.56894e+06	5.91519e+06	4.61308e+06	3.93094e+06	6.47943e+06	4.36445e+06	6.01742e+06	5.42088e+06
P13010	19	19	1879.91	0.082544	1.36181	control	dnajc3	X-ray repair cross-complementing protein 5 (XRCC5_HUMAN)	4.41806e+06	4.732e+06	4.66488e+06	4.33352e+06	8.14617e+06	6.80807e+06	5.33576e+06	4.42472e+06	4.41806e+06	7.114e+06	5.36049e+06	4.18427e+06	7.87529e+06	6.16682e+06	6.43859e+06	6.26072e+06
O14776	3	3	289.033	0.0835788	1.2942	control	dnajc3	Transcription elongation regulator 1 (TCRG1_HUMAN)	62417.3	73296.4	86857.2	79551.9	125612	94567.3	92625.3	78202.9	62417.3	110193	99809.2	76812	121435	85660.1	111770	110653
P98179	1	1	99.4772	0.0835857	1.98724	dnajc3	control	RNA-binding protein 3 (RBM3_HUMAN)	3.41866e+06	1.73885e+06	1.83438e+06	1.73948e+06	458547	513717	1.8283e+06	1.59317e+06	3.41866e+06	2.61416e+06	2.10792e+06	1.67957e+06	443299	465330	2.20618e+06	2.25424e+06
Q9H0D6	1	1	99.9798	0.0837252	1.31206	control	dnajc3	5'-3' exoribonuclease 2 (XRN2_HUMAN)	124104	155631	162806	146979	168997	255136	154484	194870	124104	233974	187083	141916	163378	231105	186414	275730
O75367	7	4	793.758	0.0838412	1.5149	control	dnajc3	Core histone macro-H2A.1 (H2AY_HUMAN)	2.03222e+06	1.93421e+06	2.0803e+06	1.90347e+06	3.99765e+06	3.25626e+06	3.0546e+06	1.73522e+06	2.03222e+06	2.90786e+06	2.39051e+06	1.83791e+06	3.86472e+06	2.94955e+06	3.68594e+06	2.45524e+06
Q9NP77	1	1	100	0.0840157	2.20715	control	dnajc3	RNA polymerase II subunit A C-terminal domain phosphatase SSU72 (SSU72_HUMAN)	20608.2	37365.1	36263.3	36484.1	142543	63892.9	42434.3	39649.6	20608.2	56174.1	41670.8	35227.5	137803	57874.9	51205	56101.9
Q6EMK4	4	4	390.18	0.0847743	1.2693	dnajc3	control	Vasorin (VASN_HUMAN)	1.02223e+06	1.36391e+06	1.23226e+06	1.1154e+06	957580	744614	1.20021e+06	827058	1.02223e+06	2.05047e+06	1.41601e+06	1.07698e+06	925739	674479	1.44828e+06	1.17024e+06
P04181	9	9	898.502	0.0852485	1.46501	control	dnajc3	Ornithine aminotransferase, mitochondrial (OAT_HUMAN)	4.56537e+06	4.06784e+06	3.12574e+06	4.36211e+06	7.83135e+06	6.74752e+06	3.94364e+06	5.09493e+06	4.56537e+06	6.11552e+06	3.59184e+06	4.21187e+06	7.57094e+06	6.11198e+06	4.75874e+06	7.20904e+06
Q15067	4	4	393.004	0.0854229	1.70382	control	dnajc3	Peroxisomal acyl-coenzyme A oxidase 1 (ACOX1_HUMAN)	582705	507683	457939	808469	1.45579e+06	957523	1.06333e+06	538915	582705	763242	526225	780624	1.40738e+06	867335	1.28311e+06	762533
P13473	3	3	299.3	0.0855901	1.8397	control	dnajc3	Lysosome-associated membrane glycoprotein 2 (LAMP2_HUMAN)	314609	275640	385023	249818	593566	499406	887535	273292	314609	414392	442437	241214	573829	452367	1.07098e+06	386693
Q96QD8	3	3	299.939	0.0856697	2.00605	control	dnajc3	Sodium-coupled neutral amino acid transporter 2 (S38A2_HUMAN)	611852	577454	454237	716581	1.6518e+06	1.40657e+06	1.20495e+06	471193	611852	868135	521971	691900	1.59688e+06	1.27409e+06	1.45399e+06	666712
O75494	1	1	99.9899	0.0856952	1.81281	control	dnajc3	Serine/arginine-rich splicing factor 10 (SRS10_HUMAN)	444727	737684	966599	921582	2.18554e+06	1.54134e+06	952827	886690	444727	1.10902e+06	1.11074e+06	889840	2.11287e+06	1.39616e+06	1.14976e+06	1.25462e+06
P17568	1	1	99.8911	0.0865562	1.46483	dnajc3	control	NADH dehydrogenase [ubiquinone] 1 beta subcomplex subunit 7 (NDUB7_HUMAN)	210017	323660	454763	291277	231568	190772	249665	201621	210017	486585	522576	281244	223868	172804	301267	285282
P53814	4	4	397.769	0.0867451	2.10824	control	dnajc3	Smoothelin (SMTN_HUMAN)	434819	410219	89827.5	224288	614411	734777	318118	776463	434819	616716	103222	216563	593981	665569	383869	1.09865e+06
Q9Y3L5	1	1	99.9293	0.0868849	2.39927	control	dnajc3	Ras-related protein Rap-2c (RAP2C_HUMAN)	35630.1	45255.5	36452.5	8505.45	104521	60881.5	102098	34432.5	35630.1	68036.3	41888.2	8212.5	101045	55147.2	123200	48720
Q9ULR0	1	1	100	0.0870539	2.88154	control	dnajc3	Pre-mRNA-splicing factor ISY1 homolog (ISY1_HUMAN)	223068	277842	193795	220711	1.01138e+06	1.10312e+06	274581	248737	223068	417703	222694	213110	977747	999215	331333	351949
Q12888	5	5	498.658	0.0873369	1.2153	dnajc3	control	Tumor suppressor p53-binding protein 1 (TP53B_HUMAN)	1.1315e+06	835568	919992	1.03985e+06	905206	755635	890409	679975	1.1315e+06	1.25618e+06	1.05718e+06	1.00403e+06	875106	684463	1.07445e+06	962126
Q13868	1	1	100	0.0875241	1.63425	control	dnajc3	Exosome complex component RRP4 (EXOS2_HUMAN)	117072	252844	185960	164394	307553	412837	176489	280225	117072	380121	213690	158732	297326	373953	212967	396502
O00541	1	1	99.8133	0.0876072	2.19734	dnajc3	control	Pescadillo homolog (PESC_HUMAN)	40903.3	72904.2	76476.6	62179.6	7294.65	6734.88	38209	62656.7	40903.3	109603	87880.7	60038	7052.09	6100.53	46106.3	88655.6
O15355	5	5	484.671	0.087649	1.22917	control	dnajc3	Protein phosphatase 1G (PPM1G_HUMAN)	1.80589e+06	2.61975e+06	1.85314e+06	2.03891e+06	2.88611e+06	2.62706e+06	2.16039e+06	2.55033e+06	1.80589e+06	3.93849e+06	2.12948e+06	1.96869e+06	2.79014e+06	2.37962e+06	2.60692e+06	3.60858e+06
P26006	2	2	199.321	0.0879561	1.52543	dnajc3	control	Integrin alpha-3 (ITA3_HUMAN)	336172	496178	278421	218552	230601	191971	259914	188953	336172	745945	319938	211024	222933	173889	313635	267358
P39019	5	5	493.139	0.0883593	1.53994	control	dnajc3	40S ribosomal protein S19 (RS19_HUMAN)	4.86439e+06	4.96848e+06	5.09811e+06	4.1019e+06	1.05356e+07	8.52861e+06	5.05744e+06	5.18798e+06	4.86439e+06	7.46953e+06	5.85833e+06	3.96062e+06	1.01853e+07	7.72531e+06	6.10275e+06	7.34069e+06
Q9NRX5	1	1	100	0.088366	1.30622	control	dnajc3	Serine incorporator 1 (SERC1_HUMAN)	1.2178e+06	787402	1.01404e+06	1.14909e+06	1.404e+06	1.63231e+06	1.35148e+06	1.05696e+06	1.2178e+06	1.18377e+06	1.16525e+06	1.10951e+06	1.35731e+06	1.47857e+06	1.63081e+06	1.49554e+06
Q96TC7	2	2	199.828	0.0886972	1.39408	control	dnajc3	Regulator of microtubule dynamics protein 3 (RMD3_HUMAN)	359962	360315	326093	305293	611046	506532	458945	307809	359962	541692	374719	294778	590728	458822	553803	435532
Q86TU7	2	2	199.768	0.0892155	1.62631	control	dnajc3	Histone-lysine N-methyltransferase setd3 (SETD3_HUMAN)	148814	305137	138679	109264	266613	337679	186189	351019	148814	458738	159359	105501	257748	305874	224672	496672
P54578	1	1	91.1351	0.0895135	2.21414	control	dnajc3	Ubiquitin carboxyl-terminal hydrolase 14 (UBP14_HUMAN)	81685	171491	237772	125792	677940	273949	193657	220003	81685	257817	273228	121460	655398	248146	233683	311292
Q9NPD3	1	1	98.9184	0.0902759	1.36215	control	dnajc3	Exosome complex component RRP41 (EXOS4_HUMAN)	230906	370091	331588	249443	478716	471895	332488	326995	230906	556388	381033	240852	462798	427448	401209	462679
O75844	4	4	396.382	0.0909235	1.52097	control	dnajc3	CAAX prenyl protease 1 homolog (FACE1_HUMAN)	1.17332e+06	1.21729e+06	1.4642e+06	1.60353e+06	2.9333e+06	2.24067e+06	1.85411e+06	1.27389e+06	1.17332e+06	1.83005e+06	1.68254e+06	1.5483e+06	2.83576e+06	2.02963e+06	2.23733e+06	1.80248e+06
Q9NR99	9	8	990.65	0.0909742	1.78316	dnajc3	control	Matrix-remodeling-associated protein 5 (MXRA5_HUMAN)	1.05872e+06	814803	1.1152e+06	1.54446e+06	237823	583174	1.07358e+06	647639	1.05872e+06	1.22496e+06	1.2815e+06	1.49127e+06	229915	528246	1.29548e+06	916372
Q5HYI8	2	1	199.94	0.0910687	1.57189	control	dnajc3	Rab-like protein 3 (RABL3_HUMAN)	176271	270976	347683	285471	384309	582389	466030	265540	176271	407380	399529	275639	371530	527534	562353	375725
P29992	3	2	299.98	0.0910984	1.18278	dnajc3	control	Guanine nucleotide-binding protein subunit alpha-11 (GNA11_HUMAN)	1.23663e+06	1.00922e+06	1.16447e+06	1.20002e+06	1.00567e+06	807847	1.14838e+06	935988	1.23663e+06	1.51725e+06	1.33811e+06	1.15869e+06	972225	731757	1.38573e+06	1.32437e+06
O15260	5	5	597.981	0.0911186	1.62539	control	dnajc3	Surfeit locus protein 4 (SURF4_HUMAN)	4.14512e+06	4.0855e+06	2.5621e+06	3.98666e+06	9.61737e+06	4.89007e+06	5.56187e+06	3.95298e+06	4.14512e+06	6.14208e+06	2.94415e+06	3.84935e+06	9.29757e+06	4.42948e+06	6.71144e+06	5.59324e+06
Q92743	1	1	100	0.091339	3.13337	control	dnajc3	Serine protease HTRA1 (HTRA1_HUMAN)	160967	80807.7	177089	40273	735605	323565	101406	278072	160967	121485	203496	38885.9	711145	293088	122365	393456
P46063	5	5	490.741	0.0918366	1.16239	control	dnajc3	ATP-dependent DNA helicase Q1 (RECQ1_HUMAN)	932707	813873	880625	901279	850607	1.10104e+06	1.14733e+06	1.00248e+06	932707	1.22356e+06	1.01194e+06	870237	822322	997330	1.38447e+06	1.41845e+06
P62269	5	5	499.829	0.0918376	1.21848	control	dnajc3	40S ribosomal protein S18 (RS18_HUMAN)	6.53566e+06	8.00806e+06	7.61932e+06	5.47659e+06	8.76679e+06	9.57065e+06	7.80786e+06	7.53297e+06	6.53566e+06	1.20392e+07	8.75549e+06	5.28797e+06	8.47528e+06	8.6692e+06	9.42164e+06	1.06587e+07
Q9NR45	3	2	299.601	0.0919048	1.30788	control	dnajc3	Sialic acid synthase (SIAS_HUMAN)	1.2903e+06	1.67466e+06	1.00011e+06	1.01729e+06	1.4711e+06	1.444e+06	1.61911e+06	1.98211e+06	1.2903e+06	2.51766e+06	1.14925e+06	982256	1.42218e+06	1.30799e+06	1.95375e+06	2.80458e+06
Q96D15	12	12	1197.52	0.0922775	1.33563	control	dnajc3	Reticulocalbin-3 (RCN3_HUMAN)	2.27334e+07	2.11833e+07	1.3773e+07	1.97617e+07	2.79096e+07	2.79818e+07	2.83932e+07	1.91617e+07	2.27334e+07	3.18466e+07	1.58268e+07	1.9081e+07	2.69816e+07	2.53462e+07	3.42617e+07	2.71127e+07
Q9NYL4	4	4	397.922	0.0922926	1.73176	control	dnajc3	Peptidyl-prolyl cis-trans isomerase FKBP11 (FKB11_HUMAN)	1.66116e+06	1.2949e+06	907402	1.72464e+06	2.8804e+06	3.3331e+06	2.19321e+06	1.27051e+06	1.66116e+06	1.94673e+06	1.04271e+06	1.66524e+06	2.78462e+06	3.01916e+06	2.64652e+06	1.7977e+06
P08670	96	89	11099.5	0.0924017	1.32295	control	dnajc3	Vimentin (VIME_HUMAN)	2.9394e+09	2.07682e+09	2.21962e+09	2.0905e+09	3.59356e+09	3.42794e+09	3.10348e+09	2.21326e+09	2.9394e+09	3.12225e+09	2.55061e+09	2.0185e+09	3.47407e+09	3.10507e+09	3.74492e+09	3.13163e+09
P42704	18	18	1773.62	0.0924052	1.27343	control	dnajc3	Leucine-rich PPR motif-containing protein, mitochondrial (LPPRC_HUMAN)	1.48503e+06	1.7041e+06	1.67475e+06	1.61908e+06	2.38337e+06	2.34748e+06	2.03436e+06	1.49041e+06	1.48503e+06	2.56191e+06	1.92449e+06	1.56332e+06	2.30411e+06	2.12637e+06	2.45484e+06	2.10884e+06
P20020	6	1	599.98	0.0926893	1.14153	control	dnajc3	Plasma membrane calcium-transporting ATPase 1 (AT2B1_HUMAN)	457496	404433	411105	371715	542171	444460	436795	454112	457496	608018	472408	358912	524142	402597	527075	642542
P14314	26	26	2772.87	0.0927142	1.30719	control	dnajc3	Glucosidase 2 subunit beta (GLU2B_HUMAN)	2.09002e+07	2.0749e+07	1.77196e+07	1.87165e+07	2.85573e+07	3.00219e+07	2.57393e+07	1.77536e+07	2.09002e+07	3.11937e+07	2.03619e+07	1.80718e+07	2.76077e+07	2.71942e+07	3.10593e+07	2.51203e+07
P31689	2	2	200	0.0927313	1.73584	control	dnajc3	DnaJ homolog subfamily A member 1 (DNJA1_HUMAN)	444161	912286	564732	350531	1.14024e+06	1.0152e+06	528339	1.25955e+06	444161	1.37151e+06	648943	338458	1.10233e+06	919577	637540	1.7822e+06
P62910	2	2	199.191	0.0927698	1.2953	dnajc3	control	60S ribosomal protein L32 (RL32_HUMAN)	4.4444e+06	3.51962e+06	4.43516e+06	3.80178e+06	2.20107e+06	3.01787e+06	3.24282e+06	4.04571e+06	4.4444e+06	5.29134e+06	5.09652e+06	3.67084e+06	2.12788e+06	2.73362e+06	3.91307e+06	5.72445e+06
P27105	2	2	199.899	0.093037	1.71069	dnajc3	control	Erythrocyte band 7 integral membrane protein (STOM_HUMAN)	2.25353e+06	1.66592e+06	2.82667e+06	3.73931e+06	996031	973965	2.68832e+06	1.47104e+06	2.25353e+06	2.50452e+06	3.24818e+06	3.61052e+06	962911	882228	3.24397e+06	2.08143e+06
Q99700	3	2	300	0.0933842	1.10291	control	dnajc3	Ataxin-2 (ATX2_HUMAN)	730136	618396	619437	648145	712862	775767	728136	668583	730136	929686	711806	625822	689158	702699	878632	946006
Q16629	2	1	199.99	0.094881	1.39491	control	dnajc3	Serine/arginine-rich splicing factor 7 (SRSF7_HUMAN)	4.57486e+06	5.67707e+06	5.93502e+06	6.54726e+06	9.54428e+06	9.24742e+06	7.71492e+06	5.20562e+06	4.57486e+06	8.53481e+06	6.82004e+06	6.32176e+06	9.22692e+06	8.37641e+06	9.3095e+06	7.36566e+06
Q9NS86	2	2	199.809	0.0951721	1.2398	control	dnajc3	LanC-like protein 2 (LANC2_HUMAN)	159780	194442	173392	221835	259663	218248	187453	263799	159780	292320	199248	214194	251028	197691	226197	373260
O00148	4	2	399.787	0.0952441	1.40819	control	dnajc3	ATP-dependent RNA helicase DDX39A (DX39A_HUMAN)	315021	586022	528171	459090	832028	749764	528362	548937	315021	881015	606930	443278	804361	679144	637567	776714
Q08945	2	2	198.23	0.0959965	1.35028	control	dnajc3	FACT complex subunit SSRP1 (SSRP1_HUMAN)	341339	540642	533043	608600	884606	627558	630290	590000	341339	812791	612529	587638	855191	568449	760563	834816
P16989	5	3	500	0.0963748	1.15646	control	dnajc3	Y-box-binding protein 3 (YBOX3_HUMAN)	3.51379e+06	3.33925e+06	3.59903e+06	2.91961e+06	4.2594e+06	4.13841e+06	3.74203e+06	3.32392e+06	3.51379e+06	5.02017e+06	4.13571e+06	2.81905e+06	4.11777e+06	3.74861e+06	4.51546e+06	4.70316e+06
P08962	3	3	299.98	0.0964032	1.34586	dnajc3	control	CD63 antigen (CD63_HUMAN)	2.33999e+06	2.28631e+06	3.70671e+06	2.1016e+06	1.828e+06	1.88936e+06	2.27329e+06	1.76245e+06	2.33999e+06	3.43719e+06	4.25944e+06	2.02922e+06	1.76722e+06	1.71141e+06	2.74314e+06	2.49377e+06
Q9Y5Q8	1	1	99.9596	0.0964764	1.43043	control	dnajc3	General transcription factor 3C polypeptide 5 (TF3C5_HUMAN)	116379	177872	136921	164877	313496	191440	182595	165081	116379	267410	157339	159199	303071	173408	220335	233580
Q16576	3	1	298.512	0.0973343	1.33315	control	dnajc3	Histone-binding protein RBBP7 (RBBP7_HUMAN)	201531	317301	267263	258999	379687	408489	248911	356181	201531	477025	307116	250078	367061	370013	300358	503976
P84103	2	1	199.838	0.0977712	1.38478	control	dnajc3	Serine/arginine-rich splicing factor 3 (SRSF3_HUMAN)	1.23497e+06	1.38277e+06	1.55276e+06	1.72211e+06	2.51495e+06	2.35574e+06	1.9324e+06	1.35684e+06	1.23497e+06	2.07883e+06	1.7843e+06	1.66279e+06	2.43133e+06	2.13386e+06	2.33181e+06	1.91985e+06
P59768	1	1	100	0.0981277	1.69679	control	dnajc3	Guanine nucleotide-binding protein G(I)/G(S)/G(O) subunit gamma-2 (GBG2_HUMAN)	4.4866e+06	2.96966e+06	2.26151e+06	1.69744e+06	5.81792e+06	2.72133e+06	4.61995e+06	6.20999e+06	4.4866e+06	4.46453e+06	2.59874e+06	1.63898e+06	5.62446e+06	2.46501e+06	5.57483e+06	8.78678e+06
O00461	7	7	687.634	0.0982915	1.75723	control	dnajc3	Golgi integral membrane protein 4 (GOLI4_HUMAN)	2.0004e+06	1.78116e+06	1.24403e+06	1.77025e+06	3.76142e+06	4.08288e+06	2.6526e+06	1.44494e+06	2.0004e+06	2.67777e+06	1.42953e+06	1.70927e+06	3.63634e+06	3.69832e+06	3.20086e+06	2.0445e+06
P48681	4	4	390.442	0.0987883	1.55307	control	dnajc3	Nestin (NEST_HUMAN)	529335	495618	1.08399e+06	460110	1.3876e+06	968782	938022	695519	529335	745103	1.24564e+06	444263	1.34146e+06	877533	1.1319e+06	984119
Q9P270	1	1	100	0.0990092	1.73532	control	dnajc3	SLAIN motif-containing protein 2 (SLAI2_HUMAN)	454527	643438	260950	219121	962276	579292	422323	774498	454527	967333	299862	211574	930279	524729	509612	1.09587e+06
P51798	1	1	100	0.0993283	1.28462	control	dnajc3	H(+)/Cl(-) exchange transporter 7 (CLCN7_HUMAN)	480513	754341	703987	495289	845086	889690	657746	734414	480513	1.13406e+06	808963	478230	816985	805891	793693	1.03915e+06
Q9Y6B6	2	1	200	0.0994773	1.50901	control	dnajc3	GTP-binding protein SAR1b (SAR1B_HUMAN)	634535	1.1545e+06	542471	455387	1.13224e+06	772784	952873	1.34755e+06	634535	1.73565e+06	623363	439703	1.09459e+06	699996	1.14982e+06	1.9067e+06
Q15459	10	10	990.672	0.0995738	1.24606	control	dnajc3	Splicing factor 3A subunit 1 (SF3A1_HUMAN)	1.70835e+06	1.77016e+06	1.62816e+06	1.87324e+06	2.25742e+06	2.57239e+06	2.26759e+06	1.60001e+06	1.70835e+06	2.66123e+06	1.87094e+06	1.80872e+06	2.18236e+06	2.3301e+06	2.73627e+06	2.26393e+06
Q9UDY4	3	2	297.971	0.0997316	2.64024	control	dnajc3	DnaJ homolog subfamily B member 4 (DNJB4_HUMAN)	126039	170168	89759.9	135061	386298	569393	91975.9	327969	126039	255828	103145	130409	373453	515763	110986	464058
P54886	4	4	388.519	0.0999923	1.43923	control	dnajc3	Delta-1-pyrroline-5-carboxylate synthase (P5CS_HUMAN)	277607	241458	386876	331655	602070	414687	467532	296895	277607	363004	444567	320232	582050	375628	564165	420089
O94979	8	8	798.063	0.100053	1.93429	control	dnajc3	Protein transport protein Sec31A (SC31A_HUMAN)	3.8359e+06	1.92881e+06	1.70317e+06	3.32769e+06	5.52667e+06	8.89746e+06	2.85072e+06	3.60696e+06	3.8359e+06	2.89974e+06	1.95714e+06	3.21307e+06	5.3429e+06	8.05941e+06	3.43992e+06	5.10364e+06
Q9UFW8	1	1	98.9184	0.100641	1.40646	control	dnajc3	CGG triplet repeat-binding protein 1 (CGBP1_HUMAN)	30738.9	57324.8	61745	45827.9	73238.7	85707.2	53974.5	62235.3	30738.9	86181	70952.3	44249.5	70803.4	77634.5	65130.3	88059.4
P25398	9	9	996.045	0.100734	1.22173	control	dnajc3	40S ribosomal protein S12 (RS12_HUMAN)	5.08593e+06	6.39383e+06	5.83255e+06	5.01237e+06	7.70261e+06	7.74266e+06	5.51635e+06	6.31319e+06	5.08593e+06	9.61237e+06	6.70229e+06	4.83973e+06	7.44649e+06	7.01339e+06	6.65651e+06	8.9328e+06
P17844	9	6	897.312	0.101758	1.38969	control	dnajc3	Probable ATP-dependent RNA helicase DDX5 (DDX5_HUMAN)	1.22505e+06	1.8907e+06	1.44348e+06	1.50742e+06	2.60519e+06	2.55695e+06	1.75079e+06	1.51783e+06	1.22505e+06	2.84245e+06	1.65873e+06	1.4555e+06	2.51856e+06	2.31611e+06	2.11266e+06	2.14764e+06
Q8NBJ4	3	3	296.597	0.101882	1.22876	control	dnajc3	Golgi membrane protein 1 (GOLM1_HUMAN)	1.21019e+06	1.03457e+06	1.06887e+06	985684	1.67172e+06	1.23505e+06	1.2977e+06	1.07835e+06	1.21019e+06	1.55535e+06	1.22826e+06	951735	1.61613e+06	1.11872e+06	1.56592e+06	1.5258e+06
P07477	2	1	199.778	0.101931	1.34927	control	dnajc3	Trypsin-1 (TRY1_HUMAN)	4.41517e+06	3.50303e+06	2.84577e+06	5.25998e+06	6.33486e+06	6.00367e+06	5.06782e+06	4.21424e+06	4.41517e+06	5.2664e+06	3.27012e+06	5.07881e+06	6.12422e+06	5.43819e+06	6.11527e+06	5.96291e+06
P62136	8	3	790.191	0.102491	1.08369	control	dnajc3	Serine/threonine-protein phosphatase PP1-alpha catalytic subunit (PP1A_HUMAN)	425496	470739	496890	452680	503610	473149	488038	535478	425496	707701	570985	437089	486864	428584	588909	757670
Q9UNP9	1	1	99.9536	0.102612	1.81938	dnajc3	control	Peptidyl-prolyl cis-trans isomerase E (PPIE_HUMAN)	122784	224930	246100	168504	36074.1	103185	128114	151628	122784	338157	282798	162700	34874.6	93466	154593	214545
Q13162	6	5	593.659	0.104157	1.33415	control	dnajc3	Peroxiredoxin-4 (PRDX4_HUMAN)	3.59877e+06	2.98909e+06	2.46858e+06	3.57785e+06	5.29086e+06	4.05252e+06	4.47142e+06	3.04126e+06	3.59877e+06	4.49375e+06	2.83669e+06	3.45462e+06	5.11493e+06	3.67082e+06	5.3956e+06	4.3032e+06
Q8NHP8	3	3	299.94	0.104667	1.37843	dnajc3	control	Putative phospholipase B-like 2 (PLBL2_HUMAN)	1.43401e+06	1.04561e+06	1.13733e+06	975740	834626	568564	1.23048e+06	698152	1.43401e+06	1.57195e+06	1.30692e+06	942133	806873	515011	1.4848e+06	987845
Q6NUM9	1	1	99.088	0.105048	1.2019	control	dnajc3	All-trans-retinol 13,14-reductase (RETST_HUMAN)	713728	595963	835342	643499	803537	1.00052e+06	806516	740953	713728	895960	959906	621335	776818	906284	973213	1.04841e+06
P04843	21	21	2182.03	0.10513	1.40282	control	dnajc3	Dolichyl-diphosphooligosaccharide--protein glycosyltransferase subunit 1 (RPN1_HUMAN)	9.51157e+06	7.18801e+06	6.69899e+06	7.74934e+06	1.332e+07	1.26976e+07	1.0724e+07	6.9532e+06	9.51157e+06	1.08063e+07	7.69792e+06	7.48243e+06	1.28771e+07	1.15016e+07	1.29405e+07	9.83838e+06
P52943	3	3	298.748	0.105449	1.70019	dnajc3	control	Cysteine-rich protein 2 (CRIP2_HUMAN)	3.19331e+06	6.21439e+06	3.31111e+06	3.1967e+06	1.49001e+06	1.29367e+06	4.40928e+06	2.16806e+06	3.19331e+06	9.34261e+06	3.80486e+06	3.0866e+06	1.44046e+06	1.17182e+06	5.32062e+06	3.06768e+06
P35268	4	3	396.836	0.105832	1.61985	control	dnajc3	60S ribosomal protein L22 (RL22_HUMAN)	6.81333e+06	6.46435e+06	8.82808e+06	7.54802e+06	1.78656e+07	1.41652e+07	8.96312e+06	7.04068e+06	6.81333e+06	9.71839e+06	1.01445e+07	7.28805e+06	1.72716e+07	1.2831e+07	1.08157e+07	9.96216e+06
P51610	4	4	399.284	0.106202	1.18962	dnajc3	control	Host cell factor 1 (HCFC1_HUMAN)	129657	136635	158929	174551	127480	106842	127649	142199	129657	205414	182628	168539	123241	96779	154033	201203
O15372	1	1	95.4298	0.106328	1.46021	control	dnajc3	Eukaryotic translation initiation factor 3 subunit H (EIF3H_HUMAN)	296968	264121	243781	262991	441277	517044	231484	369502	296968	397075	280133	253933	426603	468344	279329	522825
O75821	6	6	599.193	0.106463	1.22468	control	dnajc3	Eukaryotic translation initiation factor 3 subunit G (EIF3G_HUMAN)	3.01298e+06	3.86111e+06	2.63327e+06	3.02619e+06	3.91359e+06	4.34252e+06	3.09429e+06	3.99912e+06	3.01298e+06	5.80472e+06	3.02593e+06	2.92196e+06	3.78346e+06	3.9335e+06	3.73384e+06	5.65852e+06
P51553	1	1	100	0.106656	1.3391	control	dnajc3	Isocitrate dehydrogenase [NAD] subunit gamma, mitochondrial (IDH3G_HUMAN)	1.15518e+06	819888	971632	1.18037e+06	1.70322e+06	1.48857e+06	1.37129e+06	963505	1.15518e+06	1.23261e+06	1.11652e+06	1.13971e+06	1.64658e+06	1.34836e+06	1.65472e+06	1.3633e+06
Q9NR56	2	2	196.817	0.107425	1.38537	control	dnajc3	Muscleblind-like protein 1 (MBNL1_HUMAN)	284958	460639	441128	255025	406243	440237	504570	646302	284958	692516	506908	246241	392735	398772	608858	914480
P61758	1	1	100	0.107669	1.57438	control	dnajc3	Prefoldin subunit 3 (PFD3_HUMAN)	310588	491235	209828	215455	423171	536158	315623	656980	310588	738515	241117	208034	409099	485658	380858	929590
P09972	5	3	585.437	0.108016	1.26974	control	dnajc3	Fructose-bisphosphate aldolase C (ALDOC_HUMAN)	1.99457e+07	1.66974e+07	1.32803e+07	1.95088e+07	2.51769e+07	2.20716e+07	1.70422e+07	2.38699e+07	1.99457e+07	2.51026e+07	1.52606e+07	1.88368e+07	2.43397e+07	1.99927e+07	2.05646e+07	3.37745e+07
P33240	3	2	298.168	0.108104	1.3567	control	dnajc3	Cleavage stimulation factor subunit 2 (CSTF2_HUMAN)	198808	274380	352463	270304	461069	422229	313340	290244	198808	412498	405021	260994	445737	382460	378103	410678
Q9H6S3	4	4	397.762	0.108193	2.20412	dnajc3	control	Epidermal growth factor receptor kinase substrate 8-like protein 2 (ES8L2_HUMAN)	124695	450018	338583	192266	100911	63655	43354.5	293670	124695	676549	389072	185644	97555.2	57659.4	52315.3	415526
Q9BQ70	3	3	299.95	0.108589	1.25988	control	dnajc3	Transcription factor 25 (TCF25_HUMAN)	238275	262863	181616	217782	293092	335449	216695	289334	238275	395184	208698	210281	283346	303853	261483	409391
P46977	3	3	295.713	0.10862	1.50464	control	dnajc3	Dolichyl-diphosphooligosaccharide--protein glycosyltransferase subunit STT3A (STT3A_HUMAN)	508665	636110	705837	564532	1.2391e+06	1.01631e+06	851464	527036	508665	956316	811090	545088	1.1979e+06	920588	1.02745e+06	745726
Q8TAD7	3	3	300	0.108882	1.47091	control	dnajc3	Overexpressed in colon carcinoma 1 protein (OCC1_HUMAN)	2.862e+06	1.68502e+06	1.82465e+06	2.05829e+06	3.25624e+06	4.15152e+06	3.05518e+06	1.93672e+06	2.862e+06	2.53322e+06	2.09674e+06	1.9874e+06	3.14796e+06	3.7605e+06	3.68665e+06	2.74035e+06
P28799	1	1	99.5506	0.109057	1.45604	dnajc3	control	Granulins (GRN_HUMAN)	344920	223573	454190	328287	167306	196612	269094	294827	344920	336116	521918	316980	161743	178093	324712	417163
Q9Y2U8	4	4	399.98	0.109797	1.47342	control	dnajc3	Inner nuclear membrane protein Man1 (MAN1_HUMAN)	391232	413331	431468	444868	735916	817119	560134	363508	391232	621395	495807	429546	711445	740156	675906	514343
O15400	4	4	399.79	0.109819	1.18529	control	dnajc3	Syntaxin-7 (STX7_HUMAN)	2.8724e+06	2.2594e+06	2.31976e+06	2.3281e+06	3.3022e+06	3.0047e+06	2.9149e+06	2.36995e+06	2.8724e+06	3.39674e+06	2.66568e+06	2.24791e+06	3.19239e+06	2.72169e+06	3.51737e+06	3.35334e+06
P40261	5	5	493.123	0.110063	1.53054	dnajc3	control	Nicotinamide N-methyltransferase (NNMT_HUMAN)	1.70951e+06	1.58566e+06	2.38099e+06	2.91688e+06	896314	1.05962e+06	1.49889e+06	2.15959e+06	1.70951e+06	2.38386e+06	2.73604e+06	2.81642e+06	866510	959811	1.8087e+06	3.05569e+06
Q9BXK5	1	1	99.9379	0.110307	1.29141	dnajc3	control	Bcl-2-like protein 13 (B2L13_HUMAN)	514294	471088	492996	375001	514491	309251	309106	302317	514294	708226	566511	362085	497383	280123	372994	427762
Q8IWX8	1	1	100	0.110531	1.95023	control	dnajc3	Calcium homeostasis endoplasmic reticulum protein (CHERP_HUMAN)	53668.2	202486	158338	96271.3	401360	166083	282022	146644	53668.2	304414	181949	92955.5	388014	150439	340312	207492
Q5JVS0	2	1	180.38	0.112142	1.5557	control	dnajc3	Intracellular hyaluronan-binding protein 4 (HABP4_HUMAN)	39193	69417.9	68869.3	21298.9	75797.3	88799.4	81610.9	63032.2	39193	104362	79138.9	20565.3	73276.9	80435.5	98478.8	89187
Q9Y679	1	1	100	0.112341	1.88275	control	dnajc3	Ancient ubiquitous protein 1 (AUP1_HUMAN)	76108.6	57648.4	55948.7	86244.6	240070	124312	77794.5	77367.2	76108.6	86667.7	64291.6	83274.1	232088	112604	93873.5	109470
Q9UG63	2	2	181.149	0.112541	1.21032	control	dnajc3	ATP-binding cassette sub-family F member 2 (ABCF2_HUMAN)	148930	210744	121845	154598	192847	189908	192765	194385	148930	316829	140014	149273	186434	172021	232607	275044
P55769	2	1	199.938	0.112796	2.94606	control	dnajc3	NHP2-like protein 1 (NH2L1_HUMAN)	18005.8	63061.3	77315.5	41980.6	355722	80549.7	93980.6	60028.9	18005.8	94805.2	88844.6	40534.7	343894	72962.8	113405	84937.4
P17302	2	2	200	0.11285	2.10745	dnajc3	control	Gap junction alpha-1 protein (CXA1_HUMAN)	1.23305e+06	315603	1.03947e+06	944574	554777	315364	561295	244849	1.23305e+06	474472	1.19447e+06	912040	536329	285661	677308	346447
O43678	1	1	99.611	0.11308	1.36523	dnajc3	control	NADH dehydrogenase [ubiquinone] 1 alpha subcomplex subunit 2 (NDUA2_HUMAN)	116450	147627	213785	189104	120992	116183	151157	100205	116450	221939	245664	182590	116968	105240	182399	141784
P09651	18	15	1775.57	0.113115	1.51813	control	dnajc3	Heterogeneous nuclear ribonucleoprotein A1 (ROA1_HUMAN)	1.12615e+07	1.4772e+07	1.67712e+07	1.56161e+07	3.15976e+07	2.60316e+07	1.65938e+07	1.44674e+07	1.12615e+07	2.22079e+07	1.92721e+07	1.50783e+07	3.05469e+07	2.35797e+07	2.00235e+07	2.04705e+07
Q8NCA5	4	4	398.694	0.113523	1.08966	control	dnajc3	Protein FAM98A (FA98A_HUMAN)	2.18655e+06	2.09823e+06	2.14579e+06	1.84898e+06	2.43642e+06	2.1797e+06	2.15577e+06	2.25003e+06	2.18655e+06	3.15444e+06	2.46576e+06	1.7853e+06	2.3554e+06	1.9744e+06	2.60134e+06	3.18366e+06
Q96ST3	1	1	100	0.113636	1.26393	control	dnajc3	Paired amphipathic helix protein Sin3a (SIN3A_HUMAN)	135734	140298	165209	152536	233717	208384	144277	164115	135734	210921	189845	147282	225946	188756	174098	232213
P18124	9	9	974.86	0.113678	1.25774	control	dnajc3	60S ribosomal protein L7 (RL7_HUMAN)	5.81632e+06	8.46378e+06	7.1273e+06	6.56999e+06	1.11805e+07	7.85688e+06	8.83606e+06	7.31478e+06	5.81632e+06	1.27243e+07	8.19011e+06	6.3437e+06	1.08088e+07	7.11685e+06	1.06624e+07	1.035e+07
Q7Z417	4	4	390.476	0.113811	1.21107	control	dnajc3	Nuclear fragile X mental retardation-interacting protein 2 (NUFP2_HUMAN)	297449	446576	319747	358970	499384	432137	418314	373202	297449	671374	367427	346606	482779	391434	504774	528059
Q9UKL0	2	2	199.828	0.113994	1.49063	control	dnajc3	REST corepressor 1 (RCOR1_HUMAN)	114041	215768	123237	134383	293689	252058	144056	185834	114041	324382	141614	129754	283924	228316	173831	262944
O14561	2	2	200	0.114289	1.2728	control	dnajc3	Acyl carrier protein, mitochondrial (ACPM_HUMAN)	538140	723803	717408	644994	1.08715e+06	796110	801840	655159	538140	1.08815e+06	824386	622779	1.051e+06	721126	967569	927012
P09661	3	3	300	0.114458	1.606	control	dnajc3	U2 small nuclear ribonucleoprotein A' (RU2A_HUMAN)	664997	700449	803710	829140	1.77099e+06	1.03326e+06	1.36733e+06	643698	664997	1.05304e+06	923557	800583	1.7121e+06	935940	1.64993e+06	910796
Q9UPQ0	3	3	291.705	0.1145	2.18953	control	dnajc3	LIM and calponin homology domains-containing protein 1 (LIMC1_HUMAN)	215843	193791	25590.6	75531.8	241931	158077	467174	251132	215843	291342	29406.6	72930.3	233887	143188	563733	355337
P46777	7	6	699.878	0.114649	1.52463	control	dnajc3	60S ribosomal protein L5 (RL5_HUMAN)	1.07718e+07	8.89595e+06	9.28201e+06	9.66277e+06	1.98437e+07	1.918e+07	1.00043e+07	9.8418e+06	1.07718e+07	1.3374e+07	1.06661e+07	9.32996e+06	1.91838e+07	1.73734e+07	1.20721e+07	1.39256e+07
Q07065	30	29	3182.34	0.114863	1.33255	control	dnajc3	Cytoskeleton-associated protein 4 (CKAP4_HUMAN)	5.07821e+07	3.92691e+07	3.72675e+07	4.81519e+07	7.32337e+07	6.82413e+07	4.89111e+07	4.34379e+07	5.07821e+07	5.90365e+07	4.28248e+07	4.64934e+07	7.07986e+07	6.18137e+07	5.90204e+07	6.14621e+07
Q9Y2B0	3	3	281.876	0.115377	1.92181	control	dnajc3	Protein canopy homolog 2 (CNPY2_HUMAN)	1.5966e+06	1.22749e+06	1.00278e+06	1.47499e+06	4.059e+06	2.87023e+06	2.20362e+06	1.05635e+06	1.5966e+06	1.84539e+06	1.15231e+06	1.42419e+06	3.92403e+06	2.59988e+06	2.65908e+06	1.49468e+06
P27797	31	31	3181.88	0.115424	1.36835	control	dnajc3	Calreticulin (CALR_HUMAN)	1.05117e+08	1.02459e+08	1.14913e+08	1.28874e+08	2.03378e+08	1.65868e+08	1.47338e+08	1.01037e+08	1.05117e+08	1.54036e+08	1.32049e+08	1.24435e+08	1.96616e+08	1.50245e+08	1.77791e+08	1.42961e+08
O60701	11	10	1096.82	0.115765	1.48944	control	dnajc3	UDP-glucose 6-dehydrogenase (UGDH_HUMAN)	3.04972e+06	4.26401e+06	2.3968e+06	2.20345e+06	5.20373e+06	4.11418e+06	2.79005e+06	5.63723e+06	3.04972e+06	6.41044e+06	2.7542e+06	2.12755e+06	5.03069e+06	3.72667e+06	3.36671e+06	7.97636e+06
O15118	1	1	96.452	0.116312	1.24427	dnajc3	control	Niemann-Pick C1 protein (NPC1_HUMAN)	179594	143399	190315	231594	145643	148070	173405	131547	179594	215584	218694	223617	140800	134124	209246	186132
P06748	12	11	1591.24	0.116633	1.47262	control	dnajc3	Nucleophosmin (NPM_HUMAN)	1.39989e+07	1.57109e+07	1.82821e+07	1.77379e+07	3.41415e+07	2.36271e+07	2.46893e+07	1.43369e+07	1.39989e+07	2.36195e+07	2.10083e+07	1.71269e+07	3.30062e+07	2.14017e+07	2.97922e+07	2.02858e+07
Q9BVC6	1	1	100	0.116636	1.19164	control	dnajc3	Transmembrane protein 109 (TM109_HUMAN)	4.01258e+06	5.07212e+06	4.52109e+06	3.57313e+06	5.66766e+06	5.61924e+06	4.43454e+06	4.74973e+06	4.01258e+06	7.62534e+06	5.19526e+06	3.45007e+06	5.4792e+06	5.08997e+06	5.3511e+06	6.72059e+06
Q16585	2	1	199.907	0.116672	1.27866	dnajc3	control	Beta-sarcoglycan (SGCB_HUMAN)	368671	260187	245587	222797	176522	233851	227813	219930	368671	391161	282209	215123	170652	211824	274898	311189
Q9C0H2	1	1	100	0.116739	2.33025	control	dnajc3	Protein tweety homolog 3 (TTYH3_HUMAN)	98501.7	104140	144887	92930.9	422694	126192	371394	106097	98501.7	156562	166492	89730.2	408639	114307	448156	150122
P43155	2	2	197.59	0.116983	1.35331	dnajc3	control	Carnitine O-acetyltransferase (CACP_HUMAN)	239696	322583	407814	344865	240072	321015	238211	172362	239696	484966	468627	332987	232089	290779	287447	243882
Q9BR39	1	1	99.8181	0.11717	1.86787	dnajc3	control	Junctophilin-2 (JPH2_HUMAN)	1.93484e+06	920674	605875	867736	347329	444902	483040	1.04241e+06	1.93484e+06	1.38413e+06	696222	837849	335780	402997	582878	1.47496e+06
P54136	8	8	795.962	0.117219	1.16498	control	dnajc3	Arginine--tRNA ligase, cytoplasmic (SYRC_HUMAN)	2.2899e+06	2.84113e+06	2.77084e+06	2.08011e+06	3.11179e+06	2.89321e+06	2.57163e+06	3.05218e+06	2.2899e+06	4.2713e+06	3.18402e+06	2.00847e+06	3.00832e+06	2.6207e+06	3.10315e+06	4.31866e+06
P34810	1	1	99.9495	0.117406	1.74482	dnajc3	control	Macrosialin (CD68_HUMAN)	2.01848e+06	2.61726e+06	2.05623e+06	1.80709e+06	346636	581420	2.49485e+06	1.44811e+06	2.01848e+06	3.93474e+06	2.36285e+06	1.74485e+06	335109	526656	3.0105e+06	2.04899e+06
P54652	12	1	1296.29	0.117446	1.36129	dnajc3	control	Heat shock-related 70 kDa protein 2 (HSP72_HUMAN)	29986.9	27897.9	45886.1	25218.8	20415.5	24899.2	19930.5	29510.4	29986.9	41941.3	52728.5	24350.2	19736.6	22554	24049.9	41755.5
Q8NFW8	1	1	100	0.117528	1.30244	dnajc3	control	N-acylneuraminate cytidylyltransferase (NEUA_HUMAN)	874944	633822	685538	689073	478927	655917	695672	383317	874944	952877	787764	665340	463002	594137	839458	542372
Q15717	5	5	496.755	0.117768	1.26226	control	dnajc3	ELAV-like protein 1 (ELAV1_HUMAN)	1.3831e+06	1.49805e+06	1.59885e+06	1.48317e+06	2.2206e+06	2.25437e+06	1.62198e+06	1.4301e+06	1.3831e+06	2.25214e+06	1.83727e+06	1.43208e+06	2.14676e+06	2.04204e+06	1.95722e+06	2.02351e+06
Q9UBV2	2	2	200	0.118259	1.76323	control	dnajc3	Protein sel-1 homolog 1 (SE1L1_HUMAN)	930149	827422	636203	902593	2.28879e+06	1.53202e+06	1.31545e+06	675995	930149	1.24393e+06	731072	871505	2.21268e+06	1.38772e+06	1.58734e+06	956495
P62241	5	5	595.114	0.118642	1.21202	control	dnajc3	40S ribosomal protein S8 (RS8_HUMAN)	1.26419e+07	1.51598e+07	1.56368e+07	1.2258e+07	1.96162e+07	1.89098e+07	1.45649e+07	1.44142e+07	1.26419e+07	2.2791e+07	1.79685e+07	1.18358e+07	1.89639e+07	1.71287e+07	1.75753e+07	2.03952e+07
Q92783	3	2	299.778	0.119291	1.53497	control	dnajc3	Signal transducing adapter molecule 1 (STAM1_HUMAN)	555846	679911	352345	361569	757606	1.03074e+06	453069	751284	555846	1.02217e+06	404886	349116	732414	933655	546713	1.06302e+06
Q99729	4	3	399.556	0.119731	1.42148	control	dnajc3	Heterogeneous nuclear ribonucleoprotein A/B (ROAA_HUMAN)	1.82294e+06	2.39662e+06	2.53682e+06	2.85674e+06	4.711e+06	3.74345e+06	2.90255e+06	2.30786e+06	1.82294e+06	3.60304e+06	2.91511e+06	2.75834e+06	4.55435e+06	3.39086e+06	3.50247e+06	3.26549e+06
O15027	2	2	187.43	0.119785	1.23681	control	dnajc3	Protein transport protein Sec16A (SC16A_HUMAN)	533415	588254	524064	447505	802033	663159	622328	501425	533415	884371	602212	432091	775364	600697	750955	709488
Q8TBE7	1	1	100	0.119812	2.04789	control	dnajc3	Solute carrier family 35 member G2 (S35G2_HUMAN)	67942.9	135435	62063.8	158347	336827	286833	147431	96780.6	67942.9	203610	71318.6	152893	325627	259816	177904	136939
Q96KA5	1	1	98.0775	0.120513	1.49908	control	dnajc3	Cleft lip and palate transmembrane protein 1-like protein (CLP1L_HUMAN)	917533	876998	925501	985322	1.57184e+06	1.9266e+06	1.27585e+06	780320	917533	1.31846e+06	1.06351e+06	951385	1.51957e+06	1.74513e+06	1.53955e+06	1.10411e+06
Q99613	11	10	1095.81	0.120545	1.2602	control	dnajc3	Eukaryotic translation initiation factor 3 subunit C (EIF3C_HUMAN)	3.10655e+06	3.10822e+06	2.75949e+06	2.84576e+06	4.34167e+06	4.0689e+06	2.61191e+06	3.87307e+06	3.10655e+06	4.67284e+06	3.17097e+06	2.74774e+06	4.1973e+06	3.68566e+06	3.15175e+06	5.48017e+06
Q96TA2	1	1	100	0.121051	1.37542	control	dnajc3	ATP-dependent zinc metalloprotease YME1L1 (YMEL1_HUMAN)	166072	277487	165000	207748	347458	324681	199423	251199	166072	417169	189604	200593	335904	294099	240641	355432
Q15428	3	3	299.849	0.122601	1.46972	control	dnajc3	Splicing factor 3A subunit 2 (SF3A2_HUMAN)	128922	205799	229369	191505	378126	277757	282469	172160	128922	309394	263572	184909	365553	251595	340851	243597
P55735	5	5	499.303	0.122692	1.23712	control	dnajc3	Protein SEC13 homolog (SEC13_HUMAN)	2.63008e+06	3.52482e+06	2.77246e+06	2.61931e+06	4.1734e+06	3.06362e+06	2.95566e+06	4.09197e+06	2.63008e+06	5.29915e+06	3.18588e+06	2.5291e+06	4.03463e+06	2.77506e+06	3.56656e+06	5.78991e+06
Q9NRF9	1	1	100	0.122697	1.60607	control	dnajc3	DNA polymerase epsilon subunit 3 (DPOE3_HUMAN)	265827	334279	499503	239067	571555	644763	281928	651766	265827	502549	573988	230833	552550	584034	340199	922212
Q13618	1	1	100	0.122773	1.43171	dnajc3	control	Cullin-3 (CUL3_HUMAN)	89175	96347.9	89891.9	82576.7	58026.2	33688.9	46419.3	111910	89175	144848	103296	79732.6	56096.8	30515.8	56013.6	158346
P49736	6	6	599.984	0.122796	1.59355	control	dnajc3	DNA replication licensing factor MCM2 (MCM2_HUMAN)	457930	847883	565585	658973	1.1391e+06	1.42429e+06	549329	919566	457930	1.27469e+06	649923	636277	1.10122e+06	1.29014e+06	662868	1.30113e+06
P08648	4	4	399.737	0.122945	1.29414	control	dnajc3	Integrin alpha-5 (ITA5_HUMAN)	2.59576e+06	3.05904e+06	2.1627e+06	3.30047e+06	3.91413e+06	4.09663e+06	3.79768e+06	2.57977e+06	2.59576e+06	4.5989e+06	2.4852e+06	3.18679e+06	3.78398e+06	3.71077e+06	4.58261e+06	3.65023e+06
Q9Y5B9	6	6	599.121	0.123058	1.39366	control	dnajc3	FACT complex subunit SPT16 (SP16H_HUMAN)	1.17179e+06	1.35527e+06	1.42882e+06	1.48455e+06	2.23472e+06	2.55874e+06	1.39059e+06	1.39808e+06	1.17179e+06	2.03749e+06	1.64188e+06	1.43342e+06	2.16041e+06	2.31773e+06	1.67801e+06	1.9782e+06
Q96EE3	1	1	99.8911	0.123059	2.02553	control	dnajc3	Nucleoporin SEH1 (SEH1_HUMAN)	161951	131135	146522	186640	583820	337061	208576	139028	161951	197146	168371	180212	564406	305313	251686	196716
O75326	2	1	199.99	0.123356	2.61324	control	dnajc3	Semaphorin-7A (SEM7A_HUMAN)	503231	855621	372642	465709	1.39469e+06	2.19795e+06	1.80175e+06	347427	503231	1.28633e+06	428210	449669	1.34831e+06	1.99093e+06	2.17415e+06	491589
P15144	41	38	4186.19	0.123489	1.34492	control	dnajc3	Aminopeptidase N (AMPN_HUMAN)	1.51941e+07	1.83492e+07	1.52121e+07	1.36762e+07	2.71238e+07	2.30001e+07	1.40461e+07	1.97957e+07	1.51941e+07	2.75859e+07	1.74805e+07	1.32051e+07	2.62219e+07	2.08337e+07	1.69493e+07	2.80097e+07
Q6NUQ4	1	1	100	0.123543	1.43191	control	dnajc3	Transmembrane protein 214 (TM214_HUMAN)	143105	118535	61437.3	117048	207418	122644	158312	141844	143105	178204	70598.7	113017	200521	111092	191033	200701
P02649	1	1	100	0.123546	3.14164	control	dnajc3	Apolipoprotein E (APOE_HUMAN)	703091	609499	385092	1.02334e+06	2.74676e+06	4.35032e+06	780410	670968	703091	916310	442516	988090	2.65542e+06	3.94057e+06	941710	949381
Q02083	1	1	100	0.123614	1.69802	dnajc3	control	N-acylethanolamine-hydrolyzing acid amidase (NAAA_HUMAN)	260466	231223	367242	436006	151796	75089.4	442699	93032.1	260466	347617	422004	420989	146748	68016.8	534199	131635
P15924	18	15	1770.09	0.124323	1.75788	control	dnajc3	Desmoplakin (DESP_HUMAN)	2.48686e+06	1.81017e+06	1.07427e+06	1.47871e+06	5.43385e+06	2.4132e+06	1.92427e+06	2.27019e+06	2.48686e+06	2.72138e+06	1.23446e+06	1.42778e+06	5.25316e+06	2.1859e+06	2.32199e+06	3.21218e+06
Q9NW13	1	1	99.8687	0.124629	1.33765	control	dnajc3	RNA-binding protein 28 (RBM28_HUMAN)	158134	257549	266429	258529	403909	290666	322834	240844	158134	387195	306159	249625	390478	263288	389559	340781
Q765P7	1	1	92.9516	0.124715	1.56802	dnajc3	control	MTSS1-like protein (MTSSL_HUMAN)	240265	181600	277717	234415	88200.1	66504.2	100694	340254	240265	273015	319129	226341	85267.2	60240.2	121506	481440
P17980	9	7	898.402	0.12483	1.23562	control	dnajc3	26S protease regulatory subunit 6A (PRS6A_HUMAN)	1.62666e+06	1.92853e+06	1.63479e+06	1.40719e+06	2.07903e+06	2.24573e+06	1.52351e+06	2.30335e+06	1.62666e+06	2.89932e+06	1.87857e+06	1.35872e+06	2.0099e+06	2.03421e+06	1.8384e+06	3.2591e+06
Q9P287	1	1	99.611	0.125086	2.31055	control	dnajc3	BRCA2 and CDKN1A-interacting protein (BCCIP_HUMAN)	98943.2	68603.1	313062	36503.4	384249	392613	91764.8	326185	98943.2	103137	359745	35246.1	371472	355633	110731	461533
Q8NFH4	1	1	96.7792	0.127007	1.41894	control	dnajc3	Nucleoporin Nup37 (NUP37_HUMAN)	43722.8	71136.5	41169	43439.3	85271.9	48671.4	59302	89787.6	43722.8	106945	47308	41943.2	82436.4	44087.1	71558.9	127044
P82909	1	1	100	0.127125	1.22555	dnajc3	control	28S ribosomal protein S36, mitochondrial (RT36_HUMAN)	632143	644399	885096	637916	692563	595160	508577	488025	632143	968778	1.01708e+06	615945	669534	539102	613693	690527
P43307	4	4	397.841	0.127273	1.48106	control	dnajc3	Translocon-associated protein subunit alpha (SSRA_HUMAN)	3.48626e+06	3.88415e+06	3.43206e+06	4.09784e+06	7.36023e+06	6.43968e+06	5.17518e+06	3.0932e+06	3.48626e+06	5.83936e+06	3.94384e+06	3.9567e+06	7.11549e+06	5.83314e+06	6.24482e+06	4.3767e+06
Q6ZWT7	1	1	100	0.127368	3.30073	control	dnajc3	Lysophospholipid acyltransferase 2 (MBOA2_HUMAN)	275107	154034	27791.3	79270.9	557316	801875	324122	86548.5	275107	231572	31935.5	76540.6	538784	726348	391114	122461
Q9BRR6	3	3	299.32	0.127476	1.58348	control	dnajc3	ADP-dependent glucokinase (ADPGK_HUMAN)	631873	404750	644426	627908	1.20079e+06	1.24186e+06	659125	554399	631873	608494	740521	606281	1.16086e+06	1.1249e+06	795358	784443
P63241	10	9	1093.87	0.12796	3.3255	control	dnajc3	Eukaryotic translation initiation factor 5A-1 (IF5A1_HUMAN)	5.14663e+07	2.42003e+07	1.51665e+07	9.079e+07	2.50069e+08	2.51732e+08	6.6943e+07	3.52428e+07	5.14663e+07	3.63823e+07	1.74281e+07	8.76629e+07	2.41753e+08	2.28022e+08	8.07792e+07	4.98665e+07
Q96S59	1	1	100	0.129006	1.37781	control	dnajc3	Ran-binding protein 9 (RANB9_HUMAN)	137096	284739	315353	177784	367913	271114	283399	338229	137096	428072	362378	171661	355679	245578	341974	478574
P55072	33	32	3287.77	0.129013	1.35953	control	dnajc3	Transitional endoplasmic reticulum ATPase (TERA_HUMAN)	1.1002e+07	1.27992e+07	7.80956e+06	9.01077e+06	1.32248e+07	1.46626e+07	9.51584e+06	1.78228e+07	1.1002e+07	1.92421e+07	8.97411e+06	8.70042e+06	1.27851e+07	1.32815e+07	1.14826e+07	2.52182e+07
Q15024	1	1	99.9844	0.129099	1.55542	control	dnajc3	Exosome complex component RRP42 (EXOS7_HUMAN)	44242.8	63413.2	60710.2	28776.2	102825	70688.8	45768	87356.4	44242.8	95334.3	69763.2	27785.1	99405.9	64030.7	55227.7	123604
Q15035	1	1	99.9899	0.129218	1.6215	dnajc3	control	Translocating chain-associated membrane protein 2 (TRAM2_HUMAN)	1.19305e+06	835093	492520	1.1399e+06	366991	441511	707635	741374	1.19305e+06	1.25546e+06	565963	1.10064e+06	354788	399926	853893	1.049e+06
Q7KZ85	1	1	99.7899	0.129484	1.31088	control	dnajc3	Transcription elongation factor SPT6 (SPT6H_HUMAN)	104992	227403	192983	135852	224378	225706	192728	223984	104992	341873	221760	131173	216917	204447	232563	316924
P56377	1	1	100	0.129534	1.2795	control	dnajc3	AP-1 complex subunit sigma-2 (AP1S2_HUMAN)	382514	446759	465486	337529	435871	615919	409674	627050	382514	671650	534898	325904	421377	557906	494349	887239
P28288	5	5	497.771	0.129621	1.17267	control	dnajc3	ATP-binding cassette sub-family D member 3 (ABCD3_HUMAN)	1.21371e+06	1.10482e+06	1.02443e+06	1.01622e+06	1.43514e+06	1.31081e+06	1.35297e+06	1.01294e+06	1.21371e+06	1.66096e+06	1.17719e+06	981214	1.38742e+06	1.18734e+06	1.63261e+06	1.43326e+06
Q7L2H7	4	4	399.934	0.129647	1.18105	control	dnajc3	Eukaryotic translation initiation factor 3 subunit M (EIF3M_HUMAN)	1.98463e+06	1.97904e+06	1.45869e+06	1.57509e+06	1.8637e+06	1.89797e+06	2.12028e+06	2.38242e+06	1.98463e+06	2.97526e+06	1.67621e+06	1.52084e+06	1.80172e+06	1.7192e+06	2.55851e+06	3.37099e+06
P09960	2	2	199.798	0.129664	1.60254	dnajc3	control	Leukotriene A-4 hydrolase (LKHA4_HUMAN)	489659	775294	493910	456104	252640	187517	154508	787497	489659	1.16556e+06	567561	440395	244239	169855	186443	1.11426e+06
P09012	2	2	200	0.130012	1.42459	control	dnajc3	U1 small nuclear ribonucleoprotein A (SNRPA_HUMAN)	1.83223e+06	1.69797e+06	2.11941e+06	2.51573e+06	2.51587e+06	3.67667e+06	3.60114e+06	1.83857e+06	1.83223e+06	2.5527e+06	2.43546e+06	2.42909e+06	2.43222e+06	3.33036e+06	4.34545e+06	2.60147e+06
P04004	1	1	100	0.130319	4.36148	control	dnajc3	Vitronectin (VTNC_HUMAN)	1.39123e+06	509284	643179	2.3023e+06	7.6552e+06	1.10388e+07	1.18928e+06	1.25246e+06	1.39123e+06	765648	739088	2.223e+06	7.40065e+06	9.99906e+06	1.43508e+06	1.77216e+06
P49915	3	3	299.469	0.130476	1.52498	control	dnajc3	GMP synthase [glutamine-hydrolyzing] (GUAA_HUMAN)	122907	242877	240251	154566	457817	231099	235435	235555	122907	365138	276077	149242	442593	209332	284096	333296
Q6PML9	1	1	88.6598	0.130714	1.34896	control	dnajc3	Zinc transporter 9 (ZNT9_HUMAN)	72067.6	99924.2	71423.2	101437	134053	100413	147711	83014.5	72067.6	150224	82073.7	97943.5	129595	90954.8	178241	117461
Q15637	4	4	394	0.130798	1.21318	control	dnajc3	Splicing factor 1 (SF01_HUMAN)	807126	1.01557e+06	1.14161e+06	1.01293e+06	1.33821e+06	1.3583e+06	1.17457e+06	954003	807126	1.52679e+06	1.31185e+06	978043	1.29371e+06	1.23036e+06	1.41734e+06	1.34986e+06
O75521	3	2	299.471	0.131155	2.07232	control	dnajc3	Enoyl-CoA delta isomerase 2, mitochondrial (ECI2_HUMAN)	427566	393062	362601	544573	1.64366e+06	1.02277e+06	517711	396425	427566	590922	416671	525817	1.589e+06	926438	624715	560918
P36551	1	1	99.5512	0.131279	2.02042	dnajc3	control	Oxygen-dependent coproporphyrinogen-III oxidase, mitochondrial (HEM6_HUMAN)	228821	317456	433920	323948	11921.7	22337	351000	260225	228821	477258	498625	312791	11525.3	20233.1	423547	368203
Q8TD55	4	4	399.984	0.131432	1.41777	dnajc3	control	Pleckstrin homology domain-containing family O member 2 (PKHO2_HUMAN)	556734	411557	603097	360947	252644	289344	268360	552588	556734	618727	693029	348515	244243	262091	323826	781881
Q9NZ01	1	1	99.8689	0.131744	1.60685	dnajc3	control	Very-long-chain enoyl-CoA reductase (TECR_HUMAN)	1.76669e+06	2.91851e+06	1.86889e+06	1.10434e+06	738727	1.02834e+06	1.41069e+06	1.58837e+06	1.76669e+06	4.38763e+06	2.14757e+06	1.0663e+06	714163	931481	1.70226e+06	2.24745e+06
O96005	1	1	100	0.132009	1.32313	control	dnajc3	Cleft lip and palate transmembrane protein 1 (CLPT1_HUMAN)	2.21712e+06	1.82562e+06	1.05712e+06	1.71355e+06	1.9846e+06	2.76024e+06	2.27055e+06	1.99963e+06	2.21712e+06	2.7446e+06	1.21475e+06	1.65453e+06	1.91861e+06	2.50026e+06	2.73984e+06	2.82936e+06
Q8WWM7	5	4	499.49	0.132169	1.1442	control	dnajc3	Ataxin-2-like protein (ATX2L_HUMAN)	1.0531e+06	1.22436e+06	875400	903143	1.19772e+06	1.22343e+06	1.08396e+06	1.13579e+06	1.0531e+06	1.84068e+06	1.00594e+06	872037	1.1579e+06	1.10819e+06	1.308e+06	1.60708e+06
Q14444	7	6	686.235	0.132457	1.29614	control	dnajc3	Caprin-1 (CAPR1_HUMAN)	4.9998e+06	5.99042e+06	3.4325e+06	4.81323e+06	7.72142e+06	6.73517e+06	5.03746e+06	5.43839e+06	4.9998e+06	9.00589e+06	3.94435e+06	4.64745e+06	7.46466e+06	6.10079e+06	6.07863e+06	7.69501e+06
Q9UBQ5	3	2	299.305	0.132525	1.66418	control	dnajc3	Eukaryotic translation initiation factor 3 subunit K (EIF3K_HUMAN)	48199	40324	90333.7	35820.7	110202	51756.5	67124.7	128179	48199	60622.4	103804	34587	106537	46881.6	80998.5	181366
Q96A33	3	3	298.328	0.132561	1.70521	control	dnajc3	Coiled-coil domain-containing protein 47 (CCD47_HUMAN)	639015	597935	592838	556539	1.49784e+06	1.09685e+06	1.02371e+06	450781	639015	898925	681240	537370	1.44803e+06	993540	1.2353e+06	637829
Q9Y4I1	4	3	389.933	0.133389	1.42462	control	dnajc3	Unconventional myosin-Va (MYO5A_HUMAN)	243444	230183	250184	223370	453117	379110	198491	318653	243444	346053	287491	215676	438050	343402	239517	450875
Q9NUQ6	1	1	99.9845	0.133438	1.33351	control	dnajc3	SPATS2-like protein (SPS2L_HUMAN)	519879	1.08588e+06	535082	527762	804865	953774	771032	1.02894e+06	519879	1.63249e+06	614872	509584	778102	863939	930395	1.45589e+06
P82094	2	2	199.45	0.134026	1.6472	control	dnajc3	TATA element modulatory factor (TMF1_HUMAN)	121857	192289	89362.1	130333	155883	385442	170043	167977	121857	289084	102688	125844	150700	349138	205189	237677
Q9P035	3	3	284.526	0.134101	1.30002	control	dnajc3	Very-long-chain (3R)-3-hydroxyacyl-CoA dehydratase 3 (HACD3_HUMAN)	1.61049e+06	1.21227e+06	1.39803e+06	1.64675e+06	2.27877e+06	2.33562e+06	1.46367e+06	1.54987e+06	1.61049e+06	1.82251e+06	1.6065e+06	1.59003e+06	2.203e+06	2.11563e+06	1.7662e+06	2.19297e+06
Q9C0B1	1	1	99.8694	0.134361	1.24749	dnajc3	control	Alpha-ketoglutarate-dependent dioxygenase FTO (FTO_HUMAN)	147531	141334	126784	188579	130407	108071	95765.8	150113	147531	212480	145689	182084	126070	97891.9	115559	212401
O00401	1	1	100	0.134679	1.50383	control	dnajc3	Neural Wiskott-Aldrich syndrome protein (WASL_HUMAN)	426549	735427	590959	488282	1.3691e+06	643900	645128	712276	426549	1.10563e+06	679082	471464	1.32357e+06	583252	778467	1.00783e+06
O15228	1	1	99.7877	0.134688	1.26287	control	dnajc3	Dihydroxyacetone phosphate acyltransferase (GNPAT_HUMAN)	138381	217219	173746	136816	226255	173962	253489	187570	138381	326563	199654	132103	218731	157577	305881	265401
Q9H920	1	1	99.1001	0.134867	1.58053	control	dnajc3	RING finger protein 121 (RN121_HUMAN)	80880.9	172386	87801.4	129240	242881	165819	230292	104344	80880.9	259162	100894	124788	234805	150201	277890	147641
Q96GC9	1	1	100	0.135288	2.21684	control	dnajc3	Vacuole membrane protein 1 (VMP1_HUMAN)	1.77574e+06	1.46934e+06	1.26811e+06	2.14249e+06	5.87293e+06	5.28236e+06	2.28137e+06	1.31788e+06	1.77574e+06	2.20898e+06	1.4572e+06	2.0687e+06	5.67765e+06	4.78482e+06	2.7529e+06	1.86472e+06
Q15113	2	2	199.363	0.135559	1.72489	dnajc3	control	Procollagen C-endopeptidase enhancer 1 (PCOC1_HUMAN)	904560	748134	1.75194e+06	1.04725e+06	536314	654836	1.14511e+06	244717	904560	1.12473e+06	2.01319e+06	1.01118e+06	518480	593157	1.38178e+06	346260
P06454	1	1	99.9798	0.135563	1.22829	control	dnajc3	Prothymosin alpha (PTMA_HUMAN)	2.22988e+07	3.12866e+07	3.31155e+07	3.06873e+07	3.49973e+07	4.31942e+07	2.92073e+07	3.67877e+07	2.22988e+07	4.70357e+07	3.80535e+07	2.96303e+07	3.38336e+07	3.91258e+07	3.52441e+07	5.20524e+07
P62913	4	3	398.982	0.135752	1.19224	control	dnajc3	60S ribosomal protein L11 (RL11_HUMAN)	6.62849e+06	6.493e+06	6.92819e+06	6.62204e+06	1.02054e+07	7.07369e+06	7.81508e+06	6.70496e+06	6.62849e+06	9.76147e+06	7.96131e+06	6.39396e+06	9.86608e+06	6.40742e+06	9.43036e+06	9.48714e+06
P21796	14	12	1496.39	0.13635	1.37101	control	dnajc3	Voltage-dependent anion-selective channel protein 1 (VDAC1_HUMAN)	1.06259e+07	1.16599e+07	1.35068e+07	1.28777e+07	2.21308e+07	1.70262e+07	1.71278e+07	1.04425e+07	1.06259e+07	1.75293e+07	1.55209e+07	1.24342e+07	2.13949e+07	1.54225e+07	2.06679e+07	1.47756e+07
Q70UQ0	6	6	599.477	0.136947	1.4819	control	dnajc3	Inhibitor of nuclear factor kappa-B kinase-interacting protein (IKIP_HUMAN)	3.49419e+06	2.98296e+06	2.58982e+06	2.73313e+06	6.03986e+06	5.22348e+06	2.56751e+06	3.6557e+06	3.49419e+06	4.48452e+06	2.97601e+06	2.63899e+06	5.83903e+06	4.73148e+06	3.09817e+06	5.17261e+06
P30876	1	1	100	0.136977	1.27106	control	dnajc3	DNA-directed RNA polymerase II subunit RPB2 (RPB2_HUMAN)	562214	729013	1.13026e+06	911195	1.03699e+06	998936	988124	1.21197e+06	562214	1.09598e+06	1.2988e+06	879811	1.00251e+06	904847	1.19236e+06	1.71487e+06
P13995	2	2	194.629	0.137245	1.49578	control	dnajc3	Bifunctional methylenetetrahydrofolate dehydrogenase/cyclohydrolase, mitochondrial (MTDC_HUMAN)	577771	430451	868028	689698	954316	1.05571e+06	1.26682e+06	561242	577771	647132	997466	665944	922583	956274	1.52865e+06	794125
Q63HN8	1	1	99.1662	0.137461	1.50267	control	dnajc3	E3 ubiquitin-protein ligase RNF213 (RN213_HUMAN)	1.5687e+06	2.25238e+06	951016	1.57943e+06	1.7883e+06	2.14793e+06	3.65929e+06	1.94869e+06	1.5687e+06	3.38619e+06	1.09283e+06	1.52503e+06	1.72884e+06	1.94562e+06	4.41562e+06	2.75729e+06
O43504	2	2	200	0.138093	1.50179	control	dnajc3	Ragulator complex protein LAMTOR5 (LTOR5_HUMAN)	653652	670501	591985	919853	1.61302e+06	783673	1.1626e+06	699771	653652	1.00802e+06	680261	888171	1.55938e+06	709860	1.4029e+06	990136
Q9BWJ5	1	1	100	0.1384	1.16178	control	dnajc3	Splicing factor 3B subunit 5 (SF3B5_HUMAN)	1.52702e+06	1.66475e+06	1.77815e+06	1.42573e+06	1.90825e+06	2.18192e+06	1.78484e+06	1.5553e+06	1.52702e+06	2.50275e+06	2.0433e+06	1.37662e+06	1.8448e+06	1.9764e+06	2.15374e+06	2.20065e+06
P17301	9	9	877.423	0.138441	1.82652	control	dnajc3	Integrin alpha-2 (ITA2_HUMAN)	828675	888670	1.22889e+06	1.74268e+06	2.61253e+06	3.37888e+06	1.00818e+06	1.56481e+06	828675	1.33601e+06	1.41214e+06	1.68266e+06	2.52566e+06	3.06062e+06	1.21656e+06	2.21411e+06
Q92841	7	5	681.972	0.139027	1.25407	control	dnajc3	Probable ATP-dependent RNA helicase DDX17 (DDX17_HUMAN)	1.98617e+06	2.25588e+06	2.78474e+06	2.48357e+06	3.4902e+06	3.4959e+06	2.65902e+06	2.28152e+06	1.98617e+06	3.39145e+06	3.2e+06	2.39803e+06	3.37415e+06	3.16662e+06	3.2086e+06	3.22822e+06
Q99417	2	2	188.157	0.139036	1.27852	control	dnajc3	C-Myc-binding protein (MYCBP_HUMAN)	406554	397341	402394	448246	590460	592828	351631	580445	406554	597356	462398	432808	570826	536990	424308	821297
Q8NBS9	18	18	1796.01	0.139201	1.18374	dnajc3	control	Thioredoxin domain-containing protein 5 (TXND5_HUMAN)	1.30106e+07	1.2119e+07	1.16689e+07	1.40486e+07	1.20423e+07	8.74139e+06	1.29723e+07	9.19844e+06	1.30106e+07	1.82195e+07	1.34089e+07	1.35647e+07	1.16419e+07	7.91805e+06	1.56535e+07	1.30153e+07
P52434	1	1	100	0.139365	1.43192	control	dnajc3	DNA-directed RNA polymerases I, II, and III subunit RPABC3 (RPAB3_HUMAN)	192631	604248	240804	314194	538994	391993	564925	439874	192631	908416	276712	303372	521071	355071	681687	622396
P12111	62	59	6240.79	0.13959	1.31154	control	dnajc3	Collagen alpha-3(VI) chain (CO6A3_HUMAN)	7.58316e+06	9.13672e+06	6.50641e+06	6.68059e+06	1.03731e+07	1.31879e+07	7.37594e+06	8.28715e+06	7.58316e+06	1.3736e+07	7.47663e+06	6.4505e+06	1.00282e+07	1.19457e+07	8.90045e+06	1.17258e+07
Q14393	1	1	100	0.140315	1.8201	dnajc3	control	Growth arrest-specific protein 6 (GAS6_HUMAN)	557679	331067	1.02237e+06	398647	182115	270286	608360	208268	557679	497721	1.17482e+06	384917	176059	244828	734100	294687
Q9Y5L4	1	1	100	0.141021	1.367	control	dnajc3	Mitochondrial import inner membrane translocase subunit Tim13 (TIM13_HUMAN)	1.08312e+06	1.13246e+06	1.57625e+06	1.51202e+06	1.85759e+06	2.57855e+06	1.4252e+06	1.389e+06	1.08312e+06	1.70252e+06	1.8113e+06	1.45994e+06	1.79582e+06	2.33568e+06	1.71978e+06	1.96535e+06
Q16832	2	2	190.865	0.141051	1.3374	dnajc3	control	Discoidin domain-containing receptor 2 (DDR2_HUMAN)	252112	347765	466170	360400	245911	199628	340824	280216	252112	522824	535684	347987	237734	180825	411267	396489
Q9Y394	4	4	393.067	0.141287	1.53325	control	dnajc3	Dehydrogenase/reductase SDR family member 7 (DHRS7_HUMAN)	741509	578224	580785	717071	1.60119e+06	796035	1.01307e+06	603123	741509	869292	667391	692374	1.54795e+06	721057	1.22246e+06	853385
Q8N1G4	1	1	100	0.141352	1.38686	control	dnajc3	Leucine-rich repeat-containing protein 47 (LRC47_HUMAN)	304839	870623	488920	456281	899486	698652	615111	727812	304839	1.30888e+06	561827	440566	869576	632847	742247	1.02981e+06
Q8IWB7	2	2	199.393	0.1415	1.19615	dnajc3	control	WD repeat and FYVE domain-containing protein 1 (WDFY1_HUMAN)	1.18952e+06	896438	891037	817575	774093	946991	736184	715062	1.18952e+06	1.34769e+06	1.02391e+06	789416	748353	857795	888344	1.01177e+06
P35080	2	2	200	0.141528	1.32604	dnajc3	control	Profilin-2 (PROF2_HUMAN)	2.6031e+06	3.5374e+06	3.15666e+06	2.32401e+06	1.83289e+06	1.88928e+06	1.69513e+06	3.3465e+06	2.6031e+06	5.31807e+06	3.62738e+06	2.24397e+06	1.77194e+06	1.71133e+06	2.0455e+06	4.73511e+06
P27144	2	2	199.876	0.141607	1.28268	dnajc3	control	Adenylate kinase 4, mitochondrial (KAD4_HUMAN)	84381.8	89946.7	78241.8	94680.1	40821.7	81525.9	79812.1	68561.9	84381.8	135224	89909.1	91419.1	39464.3	73847.1	96308.3	97011.1
P23368	1	1	100	0.142325	1.35424	dnajc3	control	NAD-dependent malic enzyme, mitochondrial (MAOM_HUMAN)	82094.4	97019.8	152218	99093.4	85725.3	57765.8	99224.5	75120.6	82094.4	145858	174916	95680.4	82874.8	52324.9	119733	106291
P42766	1	1	99.9378	0.142372	1.89342	dnajc3	control	60S ribosomal protein L35 (RL35_HUMAN)	774165	936516	613835	657379	3181.91	1898.75	838393	731401	774165	1.40794e+06	705368	634737	3076.1	1719.91	1.01168e+06	1.03489e+06
Q06033	1	1	100	0.143622	1.46324	control	dnajc3	Inter-alpha-trypsin inhibitor heavy chain H3 (ITIH3_HUMAN)	2.47885e+06	1.95405e+06	2.56796e+06	1.92014e+06	3.46329e+06	2.69881e+06	4.86189e+06	2.02953e+06	2.47885e+06	2.93769e+06	2.95088e+06	1.85401e+06	3.34813e+06	2.44461e+06	5.86678e+06	2.87168e+06
P29144	5	5	499.638	0.144231	1.06944	dnajc3	control	Tripeptidyl-peptidase 2 (TPP2_HUMAN)	1.02033e+06	1.01193e+06	970232	1.03022e+06	872814	899525	956967	1.04157e+06	1.02033e+06	1.52132e+06	1.11491e+06	994736	843791	814799	1.15476e+06	1.47377e+06
O43290	3	3	299.97	0.144619	1.329	control	dnajc3	U4/U6.U5 tri-snRNP-associated protein 1 (SNUT1_HUMAN)	266852	376426	364874	315062	508096	562101	381158	307194	266852	565912	419283	304210	491201	509157	459939	434662
Q15233	11	9	1069	0.144622	3.78908	control	dnajc3	Non-POU domain-containing octamer-binding protein (NONO_HUMAN)	5.76237e+06	5.00456e+06	4.68005e+06	8.8927e+06	4.65074e+07	3.36171e+07	7.03072e+06	5.06977e+06	5.76237e+06	7.52377e+06	5.37793e+06	8.58641e+06	4.4961e+07	3.04508e+07	8.48388e+06	7.17344e+06
Q14690	1	1	100	0.145502	1.52736	control	dnajc3	Protein RRP5 homolog (RRP5_HUMAN)	318109	325284	333519	306409	589415	687989	421683	261000	318109	489027	383253	295855	569816	623188	508839	369300
P30260	1	1	99.7787	0.14567	1.32667	control	dnajc3	Cell division cycle protein 27 homolog (CDC27_HUMAN)	110436	206064	131544	133745	171151	186508	154476	259708	110436	309794	151160	129138	165460	168941	186404	367472
Q9UH62	2	2	200	0.146029	1.27727	control	dnajc3	Armadillo repeat-containing X-linked protein 3 (ARMX3_HUMAN)	902649	782131	986311	777892	1.49933e+06	1.09489e+06	844570	966489	902649	1.17584e+06	1.13339e+06	751100	1.44948e+06	991760	1.01913e+06	1.36753e+06
Q16762	2	1	199.1	0.146059	1.2954	control	dnajc3	Thiosulfate sulfurtransferase (THTR_HUMAN)	562181	704168	766715	630575	750869	1.20774e+06	817806	674054	562181	1.05863e+06	881046	608856	725901	1.09398e+06	986835	953748
P33992	1	1	99.9798	0.146271	1.66398	control	dnajc3	DNA replication licensing factor MCM5 (MCM5_HUMAN)	114594	296559	281676	142439	425475	504561	216662	243167	114594	445841	323679	137533	411327	457037	261444	344068
Q8IVL6	9	9	898.241	0.14639	1.34444	control	dnajc3	Prolyl 3-hydroxylase 3 (P3H3_HUMAN)	1.49587e+06	1.02145e+06	1.23951e+06	1.48973e+06	2.20751e+06	1.67035e+06	2.01046e+06	1.16535e+06	1.49587e+06	1.53564e+06	1.42434e+06	1.43842e+06	2.1341e+06	1.51302e+06	2.42599e+06	1.6489e+06
P98194	1	1	99.808	0.146768	1.27545	control	dnajc3	Calcium-transporting ATPase type 2C member 1 (AT2C1_HUMAN)	186115	183109	278836	218111	320907	298800	286710	198340	186115	275282	320415	210599	310237	270656	345969	280640
O60828	2	2	199.969	0.147127	1.42709	control	dnajc3	Polyglutamine-binding protein 1 (PQBP1_HUMAN)	563534	901996	850334	785140	1.25078e+06	1.46144e+06	1.04453e+06	668661	563534	1.35604e+06	977133	758098	1.20919e+06	1.32379e+06	1.26042e+06	946117
Q9H3N1	1	1	83.3249	0.147305	1.40999	control	dnajc3	Thioredoxin-related transmembrane protein 1 (TMX1_HUMAN)	1.58779e+06	1.5172e+06	1.56494e+06	1.89298e+06	2.84501e+06	3.1267e+06	1.71264e+06	1.56929e+06	1.58779e+06	2.28093e+06	1.7983e+06	1.82778e+06	2.7504e+06	2.8322e+06	2.06662e+06	2.22046e+06
Q5J8M3	1	1	100	0.147581	1.2476	control	dnajc3	ER membrane protein complex subunit 4 (EMC4_HUMAN)	2.02446e+06	2.31879e+06	1.54282e+06	1.58768e+06	2.9742e+06	2.29688e+06	2.08807e+06	1.96509e+06	2.02446e+06	3.48603e+06	1.77288e+06	1.533e+06	2.8753e+06	2.08054e+06	2.51965e+06	2.78049e+06
Q15393	10	8	996.081	0.147996	1.22066	control	dnajc3	Splicing factor 3B subunit 3 (SF3B3_HUMAN)	1.87052e+06	1.74793e+06	2.07616e+06	1.9137e+06	2.68786e+06	2.71428e+06	2.14413e+06	1.7409e+06	1.87052e+06	2.62781e+06	2.38575e+06	1.84779e+06	2.59849e+06	2.45862e+06	2.58729e+06	2.46327e+06
Q9UH99	9	9	878.323	0.148211	1.39446	control	dnajc3	SUN domain-containing protein 2 (SUN2_HUMAN)	1.24458e+06	1.83381e+06	1.12092e+06	1.2573e+06	2.11057e+06	2.1566e+06	2.19607e+06	1.14576e+06	1.24458e+06	2.75692e+06	1.28806e+06	1.21399e+06	2.04038e+06	1.95347e+06	2.64997e+06	1.62118e+06
O60220	1	1	99.9845	0.148701	1.29054	control	dnajc3	Mitochondrial import inner membrane translocase subunit Tim8 A (TIM8A_HUMAN)	491477	417458	536215	632396	837397	746562	484310	612891	491477	627599	616174	610614	809552	676244	584411	867206
P63027	2	1	197.074	0.148724	1.35647	control	dnajc3	Vesicle-associated membrane protein 2 (VAMP2_HUMAN)	989324	970828	567911	991364	1.09295e+06	997823	1.67811e+06	1.00512e+06	989324	1.45953e+06	652597	957219	1.05661e+06	903839	2.02495e+06	1.42218e+06
Q9UJW0	2	1	199.737	0.149119	1.44152	dnajc3	control	Dynactin subunit 4 (DCTN4_HUMAN)	565539	801999	954298	519410	353203	346406	509886	761513	565539	1.20571e+06	1.0966e+06	501520	341458	313778	615273	1.0775e+06
P06737	3	1	297.218	0.149266	1.93901	control	dnajc3	Glycogen phosphorylase, liver form (PYGL_HUMAN)	67786.8	72630.8	110965	48438.3	165868	97021.3	64059.5	254407	67786.8	109192	127511	46769.9	160353	87883	77299.7	359971
O94925	12	11	1198.59	0.149517	1.55056	control	dnajc3	Glutaminase kidney isoform, mitochondrial (GLSK_HUMAN)	1.14047e+07	5.21942e+06	5.0493e+06	1.1726e+07	1.83638e+07	1.30227e+07	1.23328e+07	8.06838e+06	1.14047e+07	7.84678e+06	5.80224e+06	1.13221e+07	1.77532e+07	1.17961e+07	1.48819e+07	1.14163e+07
P49720	2	2	299.597	0.149656	1.35873	control	dnajc3	Proteasome subunit beta type-3 (PSB3_HUMAN)	1.07049e+06	1.9432e+06	1.31883e+06	1.1428e+06	2.34167e+06	2.10721e+06	1.28984e+06	1.70075e+06	1.07049e+06	2.92138e+06	1.51549e+06	1.10344e+06	2.2638e+06	1.90873e+06	1.55644e+06	2.40646e+06
Q9NZR1	1	1	99.8095	0.150446	1.38695	control	dnajc3	Tropomodulin-2 (TMOD2_HUMAN)	110502	56497.6	128901	141779	152889	149238	185060	119855	110502	84937.6	148122	136896	147805	135181	223309	169588
P16403	8	2	798.348	0.151018	1.21118	control	dnajc3	Histone H1.2 (H12_HUMAN)	7.77998e+06	1.20759e+07	1.22591e+07	1.03471e+07	1.12711e+07	1.50679e+07	1.30239e+07	1.20665e+07	7.77998e+06	1.81547e+07	1.40872e+07	9.99071e+06	1.08963e+07	1.36487e+07	1.57158e+07	1.70734e+07
P40123	2	2	192.334	0.151079	1.97663	control	dnajc3	Adenylyl cyclase-associated protein 2 (CAP2_HUMAN)	173111	184392	154982	93460.4	389000	333294	100686	374752	173111	277212	178092	90241.4	376065	301902	121496	530253
Q9P291	1	1	100	0.151907	1.42657	control	dnajc3	Armadillo repeat-containing X-linked protein 1 (ARMX1_HUMAN)	348218	240361	396585	278782	684189	371335	314782	432807	348218	361354	455723	269180	661439	336359	379843	612397
P52655	1	1	97.282	0.152062	1.72585	control	dnajc3	Transcription initiation factor IIA subunit 1 (TF2AA_HUMAN)	69543.7	112806	124045	89449.7	248138	211413	147204	76413.4	69543.7	169591	142543	86368.8	239887	191500	177629	108121
Q9H6W3	1	1	99.3602	0.152394	1.7649	dnajc3	control	Bifunctional lysine-specific demethylase and histidyl-hydroxylase NO66 (NO66_HUMAN)	30035.8	49172.9	29134.2	33457.8	14115.2	3712.09	22888.4	39629.2	30035.8	73925.7	33478.7	32305.4	13645.9	3362.46	27619.2	56073.1
Q96JJ7	7	6	698.833	0.152625	1.27808	control	dnajc3	Protein disulfide-isomerase TMX3 (TMX3_HUMAN)	3.15128e+06	2.12981e+06	2.76177e+06	3.31193e+06	4.35147e+06	3.99183e+06	3.53886e+06	2.63018e+06	3.15128e+06	3.20192e+06	3.1736e+06	3.19786e+06	4.20678e+06	3.61584e+06	4.2703e+06	3.72155e+06
Q5ZPR3	3	3	298.849	0.15306	1.25483	control	dnajc3	CD276 antigen (CD276_HUMAN)	1.33683e+06	995660	837135	975976	1.68085e+06	1.19703e+06	1.26882e+06	1.05533e+06	1.33683e+06	1.49686e+06	961967	942361	1.62496e+06	1.08428e+06	1.53107e+06	1.49323e+06
P23193	1	1	99.9845	0.153275	2.63168	control	dnajc3	Transcription elongation factor A protein 1 (TCEA1_HUMAN)	42034.7	127029	241316	258263	758545	291088	589638	120385	42034.7	190974	277300	249368	733322	263671	711508	170338
O14558	3	3	299.786	0.153586	1.45112	dnajc3	control	Heat shock protein beta-6 (HSPB6_HUMAN)	1.19167e+06	1.0896e+06	2.37782e+06	1.94341e+06	1.29782e+06	1.04724e+06	1.21735e+06	987522	1.19167e+06	1.63809e+06	2.73239e+06	1.87647e+06	1.25467e+06	948600	1.46896e+06	1.39729e+06
P61978	19	19	1983.58	0.154468	1.09874	control	dnajc3	Heterogeneous nuclear ribonucleoprotein K (HNRPK_HUMAN)	2.24075e+07	2.46524e+07	2.78075e+07	2.2833e+07	2.8601e+07	2.63375e+07	2.77881e+07	2.46206e+07	2.24075e+07	3.7062e+07	3.19541e+07	2.20466e+07	2.765e+07	2.38568e+07	3.35316e+07	3.48368e+07
P31943	16	10	1690.51	0.154583	1.38642	control	dnajc3	Heterogeneous nuclear ribonucleoprotein H (HNRH1_HUMAN)	8.0136e+06	9.22994e+06	1.19117e+07	1.06552e+07	1.91408e+07	1.52187e+07	1.18147e+07	9.01994e+06	8.0136e+06	1.38761e+07	1.3688e+07	1.02882e+07	1.85044e+07	1.37853e+07	1.42566e+07	1.27627e+07
Q04760	1	1	100	0.155045	1.66252	control	dnajc3	Lactoylglutathione lyase (LGUL_HUMAN)	392508	487578	153140	134539	516615	382084	312835	729896	392508	733016	175975	129905	499436	346096	377494	1.03276e+06
Q96CW1	6	6	598.587	0.155087	1.07568	dnajc3	control	AP-2 complex subunit mu (AP2M1_HUMAN)	2.22341e+06	2.12862e+06	2.18459e+06	2.44014e+06	2.1507e+06	1.92701e+06	2.01997e+06	2.2475e+06	2.22341e+06	3.20013e+06	2.51035e+06	2.35609e+06	2.07918e+06	1.74551e+06	2.43748e+06	3.18009e+06
Q4VC31	1	1	99.7697	0.155087	1.37556	control	dnajc3	Coiled-coil domain-containing protein 58 (CCD58_HUMAN)	207376	355528	327083	244469	512519	407145	385560	255288	207376	534494	375857	236049	495476	368796	465250	361218
Q96C23	1	1	99.8792	0.157258	1.79803	dnajc3	control	Aldose 1-epimerase (GALM_HUMAN)	300431	319075	278918	769345	112417	86078.8	186966	542090	300431	479691	320509	742847	108679	77971.1	225610	767026
Q86UU1	1	1	85.8167	0.157387	3.84085	dnajc3	control	Pleckstrin homology-like domain family B member 1 (PHLB1_HUMAN)	3.69071e+06	772107	640788	7.92467e+06	66864.9	73681.5	1.95077e+06	1.30071e+06	3.69071e+06	1.16077e+06	736341	7.65173e+06	64641.5	66741.5	2.35397e+06	1.84043e+06
P83916	3	3	288.582	0.157564	1.45998	control	dnajc3	Chromobox protein homolog 1 (CBX1_HUMAN)	560308	764649	831177	715234	1.55894e+06	1.17274e+06	686998	773456	560308	1.14956e+06	955121	690600	1.5071e+06	1.06228e+06	828991	1.0944e+06
Q9Y6H1	2	2	200	0.157657	1.12898	dnajc3	control	Coiled-coil-helix-coiled-coil-helix domain-containing protein 2 (CHCH2_HUMAN)	1.52909e+06	1.59452e+06	1.87823e+06	1.86504e+06	1.40873e+06	1.38377e+06	1.74779e+06	1.54207e+06	1.52909e+06	2.39717e+06	2.1583e+06	1.8008e+06	1.36189e+06	1.25343e+06	2.10903e+06	2.18194e+06
Q12884	1	1	97.9618	0.157919	1.34546	dnajc3	control	Prolyl endopeptidase FAP (SEPR_HUMAN)	532279	451364	785446	511091	501458	349548	548979	294740	532279	678573	902570	493488	484783	316624	662446	417041
Q9UBR2	8	8	799.512	0.159341	1.22208	control	dnajc3	Cathepsin Z (CATZ_HUMAN)	1.07025e+07	8.69037e+06	8.20204e+06	8.4053e+06	1.31421e+07	8.60609e+06	1.25675e+07	9.67926e+06	1.07025e+07	1.30649e+07	9.42511e+06	8.11581e+06	1.27051e+07	7.79549e+06	1.51651e+07	1.36956e+07
P49747	2	1	200	0.159769	2.16154	control	dnajc3	Cartilage oligomeric matrix protein (COMP_HUMAN)	574901	452649	550035	969065	1.64223e+06	2.46495e+06	930014	467491	574901	680505	632055	935688	1.58763e+06	2.23278e+06	1.12224e+06	661472
P52789	2	2	200	0.159816	1.27724	control	dnajc3	Hexokinase-2 (HXK2_HUMAN)	314822	308821	166348	280133	392381	338170	278434	357819	314822	464277	191153	270485	379333	306318	335983	506294
P19387	2	2	196.756	0.159865	1.2082	control	dnajc3	DNA-directed RNA polymerase II subunit RPB3 (RPB3_HUMAN)	186044	273961	228918	168353	283513	233446	228749	290058	186044	411869	263054	162555	274086	211458	276029	410415
O95104	1	1	99.8788	0.160402	1.24183	control	dnajc3	Splicing factor, arginine/serine-rich 15 (SFR15_HUMAN)	268822	362824	478133	458567	533840	540805	413227	459742	268822	545463	549431	442773	516089	489867	498635	650509
Q9Y3B2	1	1	99.8496	0.160626	1.28758	control	dnajc3	Exosome complex component CSL4 (EXOS1_HUMAN)	275423	225404	385718	264131	392801	349856	465539	273391	275423	338868	443235	255034	379740	316903	561760	386832
P42285	1	1	99.8795	0.160835	1.59956	control	dnajc3	Superkiller viralicidic activity 2-like 2 (SK2L2_HUMAN)	41198.3	75533.9	100535	86715.8	179087	145673	87389.7	74088.5	41198.3	113556	115526	83729.1	173132	131953	105452	104831
Q13310	6	1	599.09	0.160934	1.3665	control	dnajc3	Polyadenylate-binding protein 4 (PABP4_HUMAN)	786549	777354	886069	848199	1.45654e+06	1.42092e+06	756280	873216	786549	1.16866e+06	1.0182e+06	818985	1.40811e+06	1.28708e+06	912593	1.23555e+06
P41227	1	1	99.8484	0.161078	1.36143	control	dnajc3	N-alpha-acetyltransferase 10 (NAA10_HUMAN)	117499	188268	242314	204689	301120	185885	222753	315087	117499	283039	278448	197639	291107	168377	268794	445830
P34897	7	7	698.073	0.162387	1.27475	dnajc3	control	Serine hydroxymethyltransferase, mitochondrial (GLYM_HUMAN)	1.45932e+06	1.41085e+06	2.33836e+06	1.74746e+06	1.33446e+06	1.67206e+06	1.37717e+06	1.07308e+06	1.45932e+06	2.12105e+06	2.68706e+06	1.68727e+06	1.29008e+06	1.51457e+06	1.66182e+06	1.51834e+06
Q9NRX4	1	1	99.9378	0.162438	2.26479	control	dnajc3	14 kDa phosphohistidine phosphatase (PHP14_HUMAN)	323314	336860	267900	269008	1.06721e+06	1.04245e+06	225777	375701	323314	506430	307848	259743	1.03173e+06	944265	272442	531596
P12814	50	38	5270.81	0.16244	1.36979	control	dnajc3	Alpha-actinin-1 (ACTN1_HUMAN)	2.95776e+07	1.7995e+07	1.22744e+07	2.18644e+07	2.60702e+07	3.59999e+07	2.90311e+07	2.08266e+07	2.95776e+07	2.70534e+07	1.41047e+07	2.11113e+07	2.52033e+07	3.26091e+07	3.50314e+07	2.94684e+07
Q2M389	2	2	199.596	0.162628	1.41079	control	dnajc3	WASH complex subunit 7 (WASH7_HUMAN)	61141.8	148718	67380.9	65550.2	136259	95242.6	94041	158062	61141.8	223580	77428.6	63292.5	131728	86271.8	113478	223649
P68366	35	2	3887.13	0.162654	2.83274	control	dnajc3	Tubulin alpha-4A chain (TBA4A_HUMAN)	423286	182736	197769	586042	803587	2.39463e+06	334423	404405	423286	274723	227260	565857	776866	2.16908e+06	403543	572211
P35241	14	4	1377.09	0.162816	1.4907	control	dnajc3	Radixin (RADI_HUMAN)	309599	520620	401966	302525	655378	386877	397149	848382	309599	782691	461906	292106	633585	350437	479234	1.20041e+06
Q7L576	3	3	282.058	0.162906	1.27416	dnajc3	control	Cytoplasmic FMR1-interacting protein 1 (CYFP1_HUMAN)	477143	464835	417070	439248	255348	280754	300518	574735	477143	698825	479263	424119	246857	254310	362631	813217
Q13951	1	1	100	0.163036	1.59709	control	dnajc3	Core-binding factor subunit beta (PEBB_HUMAN)	836586	1.07538e+06	772506	1.03926e+06	1.59304e+06	1.59268e+06	687746	2.07367e+06	836586	1.61671e+06	887701	1.00347e+06	1.54007e+06	1.44266e+06	829894	2.93413e+06
P49257	9	9	988.993	0.163524	1.36697	control	dnajc3	Protein ERGIC-53 (LMAN1_HUMAN)	5.38498e+06	4.2417e+06	4.83913e+06	5.61129e+06	8.66758e+06	6.26429e+06	8.2844e+06	4.22861e+06	5.38498e+06	6.37689e+06	5.56073e+06	5.41802e+06	8.37936e+06	5.67426e+06	9.99668e+06	5.98324e+06
Q9Y316	1	1	98.6846	0.163673	1.43717	dnajc3	control	Protein MEMO1 (MEMO1_HUMAN)	136369	183620	154943	125013	93490.4	74250.1	48314.7	201395	136369	276052	178048	120707	90381.7	67256.6	58300.8	284962
P43246	1	1	100	0.16385	3.20832	control	dnajc3	DNA mismatch repair protein Msh2 (MSH2_HUMAN)	15075	54802.9	53560.3	9782.07	174903	159849	16979.6	75681.7	15075	82389.8	61547.1	9445.15	169087	144793	20489.1	107085
Q9Y333	1	1	100	0.164032	1.16698	control	dnajc3	U6 snRNA-associated Sm-like protein LSm2 (LSM2_HUMAN)	1.62552e+06	1.48035e+06	1.90745e+06	2.10719e+06	2.33464e+06	2.04751e+06	2.1742e+06	1.75314e+06	1.62552e+06	2.22553e+06	2.19189e+06	2.03461e+06	2.25701e+06	1.85465e+06	2.62358e+06	2.4806e+06
Q9BV81	1	1	99.7878	0.164218	1.34467	control	dnajc3	ER membrane protein complex subunit 6 (EMC6_HUMAN)	704569	563765	570712	666258	1.12243e+06	955958	745815	544598	704569	847554	655815	643311	1.08511e+06	865917	899965	770575
P04150	3	3	299.517	0.164224	2.44269	control	dnajc3	Glucocorticoid receptor (GCR_HUMAN)	1.21233e+07	5.14481e+06	4.91438e+06	2.45427e+07	5.30396e+07	3.53684e+07	1.76313e+07	8.0958e+06	1.21233e+07	7.73462e+06	5.6472e+06	2.36974e+07	5.12759e+07	3.20371e+07	2.12754e+07	1.14551e+07
P49721	1	1	99.8592	0.165421	2.00577	control	dnajc3	Proteasome subunit beta type-2 (PSB2_HUMAN)	159447	362770	426995	14867.9	572645	553742	444535	362802	159447	545382	490667	14355.8	553604	501585	536415	513345
O75534	5	4	493.805	0.165693	1.21593	control	dnajc3	Cold shock domain-containing protein E1 (CSDE1_HUMAN)	1.18384e+06	987654	823481	1.13277e+06	1.1587e+06	1.09347e+06	1.62061e+06	1.14629e+06	1.18384e+06	1.48482e+06	946277	1.09376e+06	1.12017e+06	990479	1.95557e+06	1.62193e+06
O14979	6	4	596.206	0.16584	1.24729	control	dnajc3	Heterogeneous nuclear ribonucleoprotein D-like (HNRDL_HUMAN)	2.70945e+06	2.99747e+06	3.24705e+06	3.39865e+06	4.86913e+06	3.6521e+06	4.1225e+06	2.76353e+06	2.70945e+06	4.50634e+06	3.73125e+06	3.28159e+06	4.70722e+06	3.30811e+06	4.97457e+06	3.91023e+06
Q9Y6M1	3	3	297.868	0.165939	3.58571	control	dnajc3	Insulin-like growth factor 2 mRNA-binding protein 2 (IF2B2_HUMAN)	3.12037e+06	1.07169e+06	1.59132e+06	3.46835e+06	6.2758e+06	2.17164e+07	3.41143e+06	1.77034e+06	3.12037e+06	1.61115e+06	1.82862e+06	3.34889e+06	6.06712e+06	1.9671e+07	4.11653e+06	2.50494e+06
Q16718	1	1	100	0.16617	1.46202	control	dnajc3	NADH dehydrogenase [ubiquinone] 1 alpha subcomplex subunit 5 (NDUA5_HUMAN)	796702	748602	851003	746182	1.71196e+06	1.32502e+06	842230	715175	796702	1.12543e+06	977903	720482	1.65503e+06	1.20021e+06	1.01631e+06	1.01193e+06
O43491	4	4	398.939	0.166223	1.38812	dnajc3	control	Band 4.1-like protein 2 (E41L2_HUMAN)	943526	675806	1.18299e+06	853475	582152	372017	978292	701163	943526	1.016e+06	1.35939e+06	824079	562795	336978	1.18049e+06	992106
Q8N129	4	4	399.834	0.166636	1.38635	control	dnajc3	Protein canopy homolog 4 (CNPY4_HUMAN)	715060	288059	553636	650706	952864	820225	715900	571333	715060	433063	636192	628295	921179	742968	863867	808403
P22413	6	6	595.973	0.166642	2.54374	control	dnajc3	Ectonucleotide pyrophosphatase/phosphodiesterase family member 1 (ENPP1_HUMAN)	986426	931455	1.13816e+06	1.78691e+06	3.09873e+06	3.36981e+06	5.18114e+06	669546	986426	1.40033e+06	1.30788e+06	1.72536e+06	2.9957e+06	3.05242e+06	6.25201e+06	947369
P50579	5	5	599.747	0.16712	1.35014	dnajc3	control	Methionine aminopeptidase 2 (MAP2_HUMAN)	634614	854424	601322	553926	329987	404841	387721	835979	634614	1.28453e+06	690990	534847	319014	366710	467858	1.18286e+06
P61009	3	3	298.336	0.16748	1.1633	control	dnajc3	Signal peptidase complex subunit 3 (SPCS3_HUMAN)	1.41222e+06	1.34189e+06	1.27079e+06	1.67867e+06	1.98754e+06	1.69323e+06	1.54235e+06	1.41185e+06	1.41222e+06	2.01737e+06	1.46028e+06	1.62085e+06	1.92145e+06	1.53375e+06	1.86114e+06	1.99769e+06
O43681	4	4	389.378	0.167582	1.22777	control	dnajc3	ATPase ASNA1 (ASNA_HUMAN)	311037	391288	546095	373874	567507	426104	442767	555429	311037	588255	627527	360997	548636	385970	534281	785900
Q9NZB2	8	8	778.985	0.168019	1.16263	control	dnajc3	Constitutive coactivator of PPAR-gamma-like protein 1 (F120A_HUMAN)	991374	967633	895841	917598	1.37902e+06	973189	1.09106e+06	942682	991374	1.45472e+06	1.02943e+06	885994	1.33316e+06	881525	1.31657e+06	1.33384e+06
P61019	3	1	298.09	0.16806	1.23768	control	dnajc3	Ras-related protein Rab-2A (RAB2A_HUMAN)	9.69257e+06	9.28389e+06	1.11458e+07	1.06914e+07	1.56111e+07	1.27612e+07	1.32206e+07	8.92141e+06	9.69257e+06	1.39572e+07	1.28079e+07	1.03231e+07	1.5092e+07	1.15593e+07	1.59531e+07	1.26233e+07
P12955	1	1	99.9798	0.168774	1.37053	dnajc3	control	Xaa-Pro dipeptidase (PEPD_HUMAN)	419629	532004	362592	388235	235352	180045	271851	554940	419629	799806	416661	374863	227527	163086	328039	785209
O75533	14	14	1369.42	0.168798	1.28987	control	dnajc3	Splicing factor 3B subunit 1 (SF3B1_HUMAN)	1.75856e+06	1.8785e+06	2.11295e+06	2.11481e+06	3.00969e+06	2.91745e+06	2.57641e+06	1.64106e+06	1.75856e+06	2.8241e+06	2.42803e+06	2.04197e+06	2.90961e+06	2.64266e+06	3.10891e+06	2.322e+06
Q9BT78	2	2	199.97	0.168953	1.18739	dnajc3	control	COP9 signalosome complex subunit 4 (CSN4_HUMAN)	810652	985466	962560	1.07569e+06	841657	622700	760555	1.00432e+06	810652	1.48153e+06	1.10609e+06	1.03864e+06	813671	564049	917752	1.42106e+06
Q6UW63	1	1	100	0.169392	1.5666	control	dnajc3	KDEL motif-containing protein 1 (KDEL1_HUMAN)	288061	365401	295004	136160	517739	597864	323085	260484	288061	549337	338994	131470	500523	541552	389862	368570
Q13813	66	63	6740.57	0.169818	1.16863	dnajc3	control	Spectrin alpha chain, non-erythrocytic 1 (SPTN1_HUMAN)	8.67138e+06	6.39716e+06	8.46262e+06	8.04925e+06	6.54463e+06	6.5122e+06	8.18834e+06	5.7783e+06	8.67138e+06	9.61739e+06	9.72454e+06	7.77201e+06	6.32701e+06	5.89882e+06	9.88077e+06	8.17596e+06
P07942	11	11	1090.67	0.170197	2.10532	control	dnajc3	Laminin subunit beta-1 (LAMB1_HUMAN)	851508	965837	714162	753629	3.02279e+06	2.33486e+06	770423	788202	851508	1.45202e+06	820656	727672	2.92228e+06	2.11494e+06	929659	1.11526e+06
P53365	1	1	100	0.170342	1.25414	control	dnajc3	Arfaptin-2 (ARFP2_HUMAN)	1.66055e+06	1.46327e+06	1.3849e+06	1.5699e+06	2.12035e+06	2.3272e+06	1.86816e+06	1.30774e+06	1.66055e+06	2.19986e+06	1.59142e+06	1.51583e+06	2.04984e+06	2.108e+06	2.25429e+06	1.85038e+06
Q16864	1	1	98.9994	0.170636	1.17734	dnajc3	control	V-type proton ATPase subunit F (VATF_HUMAN)	316434	380929	298991	362246	231949	261994	298331	361683	316434	572682	343576	349769	224236	237317	359992	511760
Q01650	1	1	99.8404	0.170703	1.67526	dnajc3	control	Large neutral amino acids transporter small subunit 1 (LAT1_HUMAN)	2.09394e+06	945590	1.00141e+06	2.19914e+06	688905	455668	2.0244e+06	555876	2.09394e+06	1.42158e+06	1.15074e+06	2.1234e+06	665997	412749	2.44281e+06	786533
Q9UKF6	1	1	100	0.170892	1.23174	control	dnajc3	Cleavage and polyadenylation specificity factor subunit 3 (CPSF3_HUMAN)	165058	188734	264123	216261	305139	287147	208615	226590	165058	283739	303508	208813	294992	260101	251734	320612
Q9BU23	1	1	100	0.170991	1.26319	dnajc3	control	Lipase maturation factor 2 (LMF2_HUMAN)	2.07395e+06	1.7713e+06	1.38233e+06	1.86816e+06	1.78171e+06	1.52131e+06	1.36994e+06	944342	2.07395e+06	2.66295e+06	1.58846e+06	1.80382e+06	1.72247e+06	1.37802e+06	1.65309e+06	1.33619e+06
P23396	13	11	1291.57	0.17126	1.16039	control	dnajc3	40S ribosomal protein S3 (RS3_HUMAN)	2.97763e+07	2.68489e+07	2.45395e+07	2.08811e+07	3.43272e+07	2.97037e+07	2.53691e+07	2.90127e+07	2.97763e+07	4.03642e+07	2.81988e+07	2.01619e+07	3.31857e+07	2.6906e+07	3.06125e+07	4.10514e+07
Q9H444	2	2	199.94	0.171515	1.26169	dnajc3	control	Charged multivesicular body protein 4b (CHM4B_HUMAN)	814269	973579	829612	741656	591551	536020	498553	1.03627e+06	814269	1.46366e+06	953322	716112	571881	485533	601597	1.46627e+06
Q92552	1	1	86.6501	0.171657	2.28727	control	dnajc3	28S ribosomal protein S27, mitochondrial (RT27_HUMAN)	135690	184336	237259	63179.3	407940	689465	191881	129883	135690	277128	272638	61003.2	394376	624525	231540	183776
Q92665	1	1	99.9378	0.17232	1.42516	control	dnajc3	28S ribosomal protein S31, mitochondrial (RT31_HUMAN)	90295.8	154691	143784	143315	239129	179354	228775	111050	90295.8	232560	165225	138379	231177	162460	276060	157130
P18615	2	2	200	0.173095	1.27163	control	dnajc3	Negative elongation factor E (NELFE_HUMAN)	277973	416342	300592	284348	480895	483652	366300	295895	277973	625922	345415	274555	464904	438098	442010	418675
P62820	12	3	1186.83	0.173159	1.5766	control	dnajc3	Ras-related protein Rab-1A (RAB1A_HUMAN)	1.70053e+06	1.48736e+06	1.80508e+06	1.91968e+06	4.43137e+06	2.80071e+06	2.25293e+06	1.41344e+06	1.70053e+06	2.23607e+06	2.07425e+06	1.85356e+06	4.28402e+06	2.53692e+06	2.71858e+06	1.99994e+06
O95340	3	3	291.377	0.173669	1.38451	control	dnajc3	Bifunctional 3'-phosphoadenosine 5'-phosphosulfate synthase 2 (PAPS2_HUMAN)	655072	444090	323755	426526	581924	422478	686192	869986	655072	667638	372032	411835	562574	382685	828019	1.23098e+06
P49207	1	1	99.8484	0.173818	1.12378	control	dnajc3	60S ribosomal protein L34 (RL34_HUMAN)	5.00247e+06	5.17366e+06	5.10281e+06	4.81999e+06	6.39202e+06	6.24783e+06	4.91252e+06	5.03445e+06	5.00247e+06	7.77799e+06	5.86372e+06	4.65397e+06	6.17947e+06	5.65935e+06	5.92787e+06	7.12346e+06
Q9H0C8	1	1	99.8484	0.174095	1.28989	control	dnajc3	Integrin-linked kinase-associated serine/threonine phosphatase 2C (ILKAP_HUMAN)	48710	80279.8	71827.8	76466.1	120844	83131.6	69118.1	84573.1	48710	120691	82538.5	73832.4	116826	75301.5	83403.8	119666
P30101	35	35	3488.69	0.174118	1.34739	control	dnajc3	Protein disulfide-isomerase A3 (PDIA3_HUMAN)	5.05594e+07	4.94488e+07	4.77622e+07	5.5707e+07	8.73014e+07	7.67895e+07	6.92056e+07	4.08667e+07	5.05594e+07	7.43405e+07	5.48844e+07	5.37883e+07	8.43985e+07	6.95568e+07	8.35095e+07	5.7824e+07
Q8NDC0	1	1	100	0.174157	1.50459	control	dnajc3	MAPK-interacting and spindle-stabilizing protein-like (MISSL_HUMAN)	1.03646e+06	2.28797e+06	1.17152e+06	682249	1.84183e+06	1.73859e+06	1.30176e+06	2.9089e+06	1.03646e+06	3.43969e+06	1.34621e+06	658750	1.78059e+06	1.57483e+06	1.57082e+06	4.11592e+06
Q14534	1	1	100	0.174213	1.71555	control	dnajc3	Squalene monooxygenase (ERG1_HUMAN)	78309.5	37001.4	148297	71181.3	246273	137891	110214	79967.2	78309.5	55627.3	170410	68729.6	238084	124903	132994	113149
Q06481	4	4	388.946	0.1745	1.66909	control	dnajc3	Amyloid-like protein 2 (APLP2_HUMAN)	163866	286938	220425	226423	565549	479474	268657	184584	163866	431378	253295	218625	546744	434313	324184	261175
Q9NV70	2	2	199.799	0.174509	1.27801	dnajc3	control	Exocyst complex component 1 (EXOC1_HUMAN)	306981	323666	361762	230648	198335	223877	185276	349511	306981	486594	415707	222704	191740	202790	223570	494538
Q9BWQ6	1	1	95.3517	0.174685	1.5823	control	dnajc3	Protein YIPF2 (YIPF2_HUMAN)	484471	670264	495046	454520	1.33652e+06	884841	676275	432008	484471	1.00766e+06	568866	438865	1.29208e+06	801499	816052	611266
Q9HC07	3	3	299.909	0.174968	1.53328	control	dnajc3	Transmembrane protein 165 (TM165_HUMAN)	4.39369e+06	3.667e+06	3.56308e+06	5.05842e+06	9.3615e+06	6.97606e+06	6.01843e+06	3.22242e+06	4.39369e+06	5.5129e+06	4.09439e+06	4.8842e+06	9.05021e+06	6.31899e+06	7.26236e+06	4.55954e+06
O43166	1	1	99.9845	0.175082	1.58462	control	dnajc3	Signal-induced proliferation-associated 1-like protein 1 (SI1L1_HUMAN)	213780	246776	199801	216422	508863	387901	331110	161486	213780	370999	229595	208968	491943	351365	399546	228493
P35637	6	4	698.821	0.17516	1.16812	control	dnajc3	RNA-binding protein FUS (FUS_HUMAN)	4.51743e+06	4.97971e+06	5.25707e+06	4.57259e+06	6.71123e+06	5.85655e+06	5.60723e+06	4.40102e+06	4.51743e+06	7.48642e+06	6.04099e+06	4.4151e+06	6.48807e+06	5.30493e+06	6.76617e+06	6.2272e+06
Q9Y3B8	2	2	199.907	0.175298	1.42278	dnajc3	control	Oligoribonuclease, mitochondrial (ORN_HUMAN)	930067	1.00092e+06	892026	934198	309178	318443	753019	1.26012e+06	930067	1.50477e+06	1.02504e+06	902022	298898	288449	908658	1.783e+06
Q9NXE4	1	1	99.9697	0.176025	1.33249	control	dnajc3	Sphingomyelin phosphodiesterase 4 (NSMA3_HUMAN)	54681.7	113940	93004	57896.8	131217	85434.9	119138	89972.3	54681.7	171296	106873	55902.7	126854	77387.8	143763	127306
O00429	5	5	496.934	0.176502	1.4892	control	dnajc3	Dynamin-1-like protein (DNM1L_HUMAN)	155690	349959	207430	218515	468131	266035	214229	438938	155690	526123	238362	210989	452564	240977	258507	621073
P78347	5	5	494.4	0.176711	1.20968	control	dnajc3	General transcription factor II-I (GTF2I_HUMAN)	278746	422576	352522	299485	438122	487188	328454	383333	278746	635294	405089	289170	423553	441300	396342	542394
P53999	3	3	299.869	0.177046	1.57869	control	dnajc3	Activated RNA polymerase II transcriptional coactivator p15 (TCP4_HUMAN)	878703	1.18105e+06	1.87252e+06	1.43558e+06	3.21395e+06	2.56569e+06	1.32185e+06	1.37268e+06	878703	1.77556e+06	2.15174e+06	1.38614e+06	3.10708e+06	2.32403e+06	1.59506e+06	1.94226e+06
P62861	2	1	183.842	0.177361	1.51447	dnajc3	control	40S ribosomal protein S30 (RS30_HUMAN)	599536	546806	503773	431869	165901	108055	478787	621988	599536	822059	578895	416994	160385	97877.1	577745	880077
P60660	12	12	1297.72	0.17789	1.28764	control	dnajc3	Myosin light polypeptide 6 (MYL6_HUMAN)	4.86158e+07	4.154e+07	2.81268e+07	3.34291e+07	4.24689e+07	4.09591e+07	6.71264e+07	4.47952e+07	4.86158e+07	6.24506e+07	3.23211e+07	3.22777e+07	4.10567e+07	3.71012e+07	8.10006e+07	6.33827e+07
P67812	3	3	298.681	0.178064	1.32659	control	dnajc3	Signal peptidase complex catalytic subunit SEC11A (SC11A_HUMAN)	721885	703947	663968	801872	1.28412e+06	1.06875e+06	869724	613455	721885	1.0583e+06	762977	774253	1.24142e+06	968088	1.04948e+06	868004
Q15836	2	1	200	0.178098	1.19083	control	dnajc3	Vesicle-associated membrane protein 3 (VAMP3_HUMAN)	4.53424e+06	4.43514e+06	3.24549e+06	4.68739e+06	6.23304e+06	4.44594e+06	4.90517e+06	4.54364e+06	4.53424e+06	6.66771e+06	3.72945e+06	4.52595e+06	6.02578e+06	4.02718e+06	5.91901e+06	6.42898e+06
Q9Y2Z0	2	2	200	0.178487	1.99167	control	dnajc3	Suppressor of G2 allele of SKP1 homolog (SUGT1_HUMAN)	2.33608e+06	959126	704234	2.17305e+06	4.63347e+06	4.33155e+06	2.16544e+06	1.16312e+06	2.33608e+06	1.44193e+06	809248	2.0982e+06	4.4794e+06	3.92357e+06	2.613e+06	1.64575e+06
Q8WVJ2	2	1	199.869	0.178893	1.14461	control	dnajc3	NudC domain-containing protein 2 (NUDC2_HUMAN)	608281	714356	633028	617513	650115	672056	909378	713740	608281	1.07395e+06	727424	596245	628498	608755	1.09733e+06	1.0099e+06
P84095	3	2	292.049	0.178986	1.21598	control	dnajc3	Rho-related GTP-binding protein RhoG (RHOG_HUMAN)	1.95493e+06	1.57976e+06	1.72257e+06	1.61781e+06	2.31995e+06	2.40392e+06	2.14631e+06	1.48976e+06	1.95493e+06	2.37499e+06	1.97944e+06	1.56209e+06	2.24281e+06	2.1775e+06	2.58993e+06	2.10792e+06
Q9BWM7	3	3	299.68	0.179285	1.11804	dnajc3	control	Sideroflexin-3 (SFXN3_HUMAN)	954049	1.18318e+06	1.24325e+06	1.08598e+06	1.08224e+06	987521	1.03692e+06	888198	954049	1.77878e+06	1.42863e+06	1.04857e+06	1.04626e+06	894507	1.25124e+06	1.25675e+06
Q8N8S7	3	3	297.962	0.179564	1.26889	control	dnajc3	Protein enabled homolog (ENAH_HUMAN)	753954	643512	513395	571613	633947	611146	921671	983223	753954	967444	589951	551925	612867	553583	1.11217e+06	1.3912e+06
P52948	3	3	291.781	0.180292	1.22964	control	dnajc3	Nuclear pore complex protein Nup98-Nup96 (NUP98_HUMAN)	136600	223064	245566	209508	239808	213720	298528	249783	136600	335351	282185	202292	231833	193590	360229	353429
Q9H6E4	1	1	100	0.180372	1.29216	control	dnajc3	Coiled-coil domain-containing protein 134 (CC134_HUMAN)	109307	210537	198926	141287	226933	229649	156765	239551	109307	316518	228590	136420	219387	208018	189166	338950
Q9NYM9	1	1	100	0.181188	1.86936	control	dnajc3	BET1-like protein (BET1L_HUMAN)	153574	164570	124299	121184	492031	230224	225987	105378	153574	247412	142834	117010	475670	208540	272696	149103
Q13488	4	4	389.202	0.181817	1.3954	control	dnajc3	V-type proton ATPase 116 kDa subunit a isoform 3 (VPP3_HUMAN)	437066	330383	379696	365614	638253	568059	613842	290756	437066	496692	436315	353021	617030	514554	740716	411403
O95365	1	1	99.8911	0.18192	1.37864	control	dnajc3	Zinc finger and BTB domain-containing protein 7A (ZBT7A_HUMAN)	111505	241381	168652	137903	330712	217699	186687	174032	111505	362888	193801	133154	319715	197194	225273	246245
Q8NEW0	2	2	194.788	0.18207	1.20761	dnajc3	control	Zinc transporter 7 (ZNT7_HUMAN)	387438	343607	306643	277337	218616	366149	242952	261236	387438	516573	352369	267785	211347	331661	293166	369634
Q12996	1	1	100	0.182547	1.23722	control	dnajc3	Cleavage stimulation factor subunit 3 (CSTF3_HUMAN)	88605.5	124369	125994	74860.3	144188	116226	145597	105986	88605.5	186974	144782	72281.9	139394	105278	175690	149965
P33316	1	1	100	0.182646	1.4006	control	dnajc3	Deoxyuridine 5'-triphosphate nucleotidohydrolase, mitochondrial (DUT_HUMAN)	1.18857e+06	2.75086e+06	1.5949e+06	1.80244e+06	2.97981e+06	2.66151e+06	1.57748e+06	3.0571e+06	1.18857e+06	4.1356e+06	1.83272e+06	1.74036e+06	2.88073e+06	2.41082e+06	1.90352e+06	4.32561e+06
Q9NXW2	1	1	97.7528	0.18268	1.23777	control	dnajc3	DnaJ homolog subfamily B member 12 (DJB12_HUMAN)	260626	342908	317922	273515	466855	387656	267116	357471	260626	515522	365330	264094	451331	351143	322325	505802
Q9NT68	1	1	100	0.182745	1.80452	dnajc3	control	Teneurin-2 (TEN2_HUMAN)	179452	96355.5	57146.5	77503.6	81810.8	31108	98410.7	16130.7	179452	144859	65668	74834.2	79090.5	28178	118751	22824.1
O43175	12	10	1199.09	0.18294	1.46313	dnajc3	control	D-3-phosphoglycerate dehydrogenase (SERA_HUMAN)	2.60375e+06	4.58829e+06	5.17473e+06	2.95061e+06	1.83973e+06	1.64795e+06	2.53284e+06	4.44839e+06	2.60375e+06	6.89796e+06	5.94637e+06	2.84898e+06	1.77856e+06	1.49273e+06	3.05634e+06	6.29422e+06
Q9UBM7	1	1	99.1912	0.184136	1.85655	dnajc3	control	7-dehydrocholesterol reductase (DHCR7_HUMAN)	481618	169783	187754	454504	16325.8	22521.5	394684	263279	481618	255249	215752	438850	15782.9	20400.2	476260	372525
Q15738	3	2	296.079	0.184392	1.67615	control	dnajc3	Sterol-4-alpha-carboxylate 3-dehydrogenase, decarboxylating (NSDHL_HUMAN)	367943	265156	560755	457395	1.13914e+06	743810	552643	332143	367943	398630	644373	441641	1.10126e+06	673751	666867	469963
P12277	5	4	499.733	0.184856	2.69226	dnajc3	control	Creatine kinase B-type (KCRB_HUMAN)	415396	3.06379e+06	1.0755e+06	554183	393940	478471	179650	845556	415396	4.60605e+06	1.23588e+06	535096	380841	433405	216781	1.19641e+06
Q10471	5	5	499.034	0.18589	1.52515	control	dnajc3	Polypeptide N-acetylgalactosaminyltransferase 2 (GALT2_HUMAN)	1.05309e+06	819597	954704	1.22275e+06	2.24256e+06	1.84529e+06	1.28941e+06	799802	1.05309e+06	1.23217e+06	1.09707e+06	1.18063e+06	2.16799e+06	1.67149e+06	1.55592e+06	1.13167e+06
P46783	3	3	293.067	0.186079	1.22842	control	dnajc3	40S ribosomal protein S10 (RS10_HUMAN)	1.37816e+06	1.5511e+06	1.92985e+06	1.07217e+06	2.25709e+06	1.80872e+06	1.59829e+06	1.62202e+06	1.37816e+06	2.33189e+06	2.21763e+06	1.03525e+06	2.18204e+06	1.63836e+06	1.92864e+06	2.29506e+06
Q9UKV8	2	2	199.954	0.186617	1.52285	dnajc3	control	Protein argonaute-2 (AGO2_HUMAN)	135143	140534	142864	157306	12127.2	11595.8	130230	224186	135143	211276	164168	151888	11724	10503.6	157146	317210
P42025	4	2	396.257	0.18704	1.1358	control	dnajc3	Beta-centractin (ACTY_HUMAN)	718746	831918	724422	928274	943921	872918	782557	1.03896e+06	718746	1.25069e+06	832447	896302	912534	790699	944302	1.47008e+06
P37268	1	1	100	0.188086	1.5136	control	dnajc3	Squalene synthase (FDFT_HUMAN)	573303	294071	862030	578500	1.28553e+06	960377	545123	702201	573303	442101	990574	558575	1.24279e+06	869920	657792	993574
Q15063	2	2	197.14	0.188313	7.91347	control	dnajc3	Periostin (POSTN_HUMAN)	92770	12615.5	23991.7	100878	485170	692222	633906	10816.1	92770	18965.9	27569.3	97403.1	469037	627022	764926	15304.2
P21810	2	2	199.795	0.189455	1.1862	control	dnajc3	Biglycan (PGS1_HUMAN)	555682	636561	565671	879800	807436	663181	895926	762319	555682	956995	650022	849497	780587	600716	1.0811e+06	1.07864e+06
Q9UM54	2	2	199.939	0.189697	1.16675	control	dnajc3	Unconventional myosin-VI (MYO6_HUMAN)	491483	494063	505207	494056	723960	579853	556357	455610	491483	742766	580542	477039	699887	525237	671349	644662
Q96HD1	1	1	100	0.189704	1.80902	dnajc3	control	Cysteine-rich with EGF-like domain protein 1 (CREL1_HUMAN)	263039	549465	732149	751426	366690	451410	371330	79810.6	263039	826056	841326	725545	354497	408892	448079	112927
Q9H6U8	1	1	100	0.18976	2.02417	control	dnajc3	Alpha-1,2-mannosyltransferase ALG9 (ALG9_HUMAN)	121704	169998	323223	271740	596644	576760	489332	132025	121704	255572	371421	262381	576805	522435	590471	186808
Q9H1E5	1	1	100	0.190385	1.46382	control	dnajc3	Thioredoxin-related transmembrane protein 4 (TMX4_HUMAN)	387037	785359	264720	388626	856855	772508	391713	651482	387037	1.1807e+06	304194	375240	828363	699746	472675	921809
P08243	3	3	299.98	0.190557	1.40792	dnajc3	control	Asparagine synthetase [glutamine-hydrolyzing] (ASNS_HUMAN)	405267	680784	602861	462587	324388	184538	370854	648364	405267	1.02348e+06	692758	446654	313601	167157	447505	917397
P28074	1	1	99.8182	0.190725	1.39195	dnajc3	control	Proteasome subunit beta type-5 (PSB5_HUMAN)	853017	1.06634e+06	834008	895353	414582	270381	575481	1.36085e+06	853017	1.60311e+06	958373	864514	400796	244914	694425	1.92553e+06
P17612	2	1	185.752	0.190948	1.57371	dnajc3	control	cAMP-dependent protein kinase catalytic subunit alpha (KAPCA_HUMAN)	403094	596764	502596	301260	54805.4	46471.3	355777	689100	403094	897164	577542	290884	52983	42094.2	429311	975037
P37108	2	2	200	0.191252	1.18072	control	dnajc3	Signal recognition particle 14 kDa protein (SRP14_HUMAN)	2.46071e+06	3.02603e+06	3.0062e+06	2.70529e+06	3.79665e+06	3.19378e+06	3.71305e+06	2.51851e+06	2.46071e+06	4.54928e+06	3.45448e+06	2.61211e+06	3.67041e+06	2.89296e+06	4.48049e+06	3.56355e+06
Q99747	1	1	100	0.191586	1.75359	dnajc3	control	Gamma-soluble NSF attachment protein (SNAG_HUMAN)	519936	507616	295887	336757	5691.97	65485.6	264735	610828	519936	763140	340009	325159	5502.7	59317.6	319453	864286
Q8NDI1	1	1	100	0.192278	1.42909	dnajc3	control	EH domain-binding protein 1 (EHBP1_HUMAN)	156531	185054	241946	129571	56012.6	28198.1	64125.5	350653	156531	278208	278024	125108	54150.1	25542.1	77379.4	496153
Q9Y3B4	1	1	100	0.192438	1.48526	control	dnajc3	Splicing factor 3B subunit 6 (SF3B6_HUMAN)	811553	829792	780285	1.05488e+06	1.61958e+06	1.74769e+06	1.12743e+06	668814	811553	1.2475e+06	896639	1.01855e+06	1.56572e+06	1.58307e+06	1.36045e+06	946333
Q9P2W9	2	2	179.954	0.192735	1.34956	control	dnajc3	Syntaxin-18 (STX18_HUMAN)	375378	157230	164036	186450	312401	386804	275737	216842	375378	236376	188496	180029	302013	350372	332728	306818
Q9Y4P1	1	1	100	0.192754	1.73937	control	dnajc3	Cysteine protease ATG4B (ATG4B_HUMAN)	49827.5	127674	83867	72013.8	203358	111303	62612.4	202601	49827.5	191943	96373	69533.5	196596	100820	75553.6	286669
Q9BXF6	6	6	599.781	0.193013	1.26035	control	dnajc3	Rab11 family-interacting protein 5 (RFIP5_HUMAN)	1.50197e+06	1.5062e+06	973088	1.46027e+06	2.11331e+06	1.93834e+06	1.5205e+06	1.28605e+06	1.50197e+06	2.2644e+06	1.11819e+06	1.40997e+06	2.04304e+06	1.75577e+06	1.83477e+06	1.81969e+06
Q99436	1	1	100	0.1931	5.05273	control	dnajc3	Proteasome subunit beta type-7 (PSB7_HUMAN)	15817.1	29336	76400.6	78250.5	653722	38918.6	273821	43095.9	15817.1	44103.2	87793.3	75555.3	631984	35252.9	330416	60978.2
O00592	4	4	379.644	0.193315	1.91458	control	dnajc3	Podocalyxin (PODXL_HUMAN)	3.1665e+06	4.42551e+06	1.48386e+06	1.95078e+06	6.86005e+06	7.72664e+06	1.79884e+06	4.7259e+06	3.1665e+06	6.65324e+06	1.70513e+06	1.88359e+06	6.63194e+06	6.99887e+06	2.17063e+06	6.68688e+06
Q8IUD2	2	2	200	0.193965	1.26784	control	dnajc3	ELKS/Rab6-interacting/CAST family member 1 (RB6I2_HUMAN)	320087	477067	354154	352004	401302	413613	413965	677079	320087	717214	406964	339880	387958	374655	499526	958028
Q9NRY4	1	1	96.7762	0.194401	3.32004	control	dnajc3	Rho GTPase-activating protein 35 (RHG35_HUMAN)	56314	65431.8	50273.2	39178.4	292659	315821	53930.3	38772.9	56314	98369.1	57769.8	37829	282928	286074	65077	54861.4
P60059	1	1	99.9598	0.195425	1.51508	control	dnajc3	Protein transport protein Sec61 subunit gamma (SC61G_HUMAN)	2.98582e+06	2.91504e+06	3.62462e+06	3.51721e+06	7.3547e+06	4.80894e+06	5.16649e+06	2.43056e+06	2.98582e+06	4.38242e+06	4.16512e+06	3.39607e+06	7.11014e+06	4.35599e+06	6.23434e+06	3.4391e+06
P10253	2	2	195.352	0.195809	1.63172	control	dnajc3	Lysosomal alpha-glucosidase (LYAG_HUMAN)	381225	337558	458692	546690	1.05775e+06	632795	812688	310115	381225	507479	527091	527860	1.02258e+06	573192	980660	438795
Q9BRK3	2	2	196.936	0.195861	1.61844	control	dnajc3	Matrix-remodeling-associated protein 8 (MXRA8_HUMAN)	494607	370801	347295	417166	921342	758149	679475	278883	494607	557455	399083	402798	890706	686739	819913	394603
Q9BZF1	3	3	292.298	0.196543	1.49687	control	dnajc3	Oxysterol-binding protein-related protein 8 (OSBL8_HUMAN)	742167	509909	664417	858399	1.35018e+06	1.41848e+06	815475	569517	742167	766589	763493	828834	1.30529e+06	1.28488e+06	984023	805834
Q96S52	1	1	98.7279	0.196591	1.67657	control	dnajc3	GPI transamidase component PIG-S (PIGS_HUMAN)	210397	392307	118598	79040.4	417842	413417	148577	361995	210397	589788	136283	76318	403948	374478	179286	512202
Q14160	1	1	100	0.196902	1.48171	control	dnajc3	Protein scribble homolog (SCRIB_HUMAN)	83175.7	125671	116935	49372.3	205409	120434	144029	85999.3	83175.7	188932	134372	47671.8	198578	109090	173798	121684
P17931	4	4	398.499	0.197576	1.64354	dnajc3	control	Galectin-3 (LEG3_HUMAN)	2.15568e+06	3.76971e+06	5.13661e+06	1.7186e+06	1.4787e+06	1.27686e+06	1.57363e+06	3.44707e+06	2.15568e+06	5.66732e+06	5.90257e+06	1.65941e+06	1.42953e+06	1.15659e+06	1.89888e+06	4.8774e+06
Q07955	9	8	899.579	0.197938	1.1552	control	dnajc3	Serine/arginine-rich splicing factor 1 (SRSF1_HUMAN)	5.49392e+06	6.26292e+06	7.37355e+06	6.53276e+06	8.51631e+06	7.9178e+06	7.23232e+06	5.97958e+06	5.49392e+06	9.41556e+06	8.47308e+06	6.30776e+06	8.23312e+06	7.17203e+06	8.72715e+06	8.46077e+06
P49770	1	1	95.3852	0.197945	1.46673	control	dnajc3	Translation initiation factor eIF-2B subunit beta (EI2BB_HUMAN)	355911	581155	304772	246906	523349	460107	345615	854509	355911	873698	350219	238402	505947	416770	417050	1.20908e+06
O95197	3	3	299.929	0.1981	1.23207	dnajc3	control	Reticulon-3 (RTN3_HUMAN)	5.04746e+06	4.39941e+06	2.97501e+06	4.51851e+06	3.14651e+06	4.00485e+06	3.69897e+06	2.89916e+06	5.04746e+06	6.61399e+06	3.41864e+06	4.36288e+06	3.04188e+06	3.62764e+06	4.4635e+06	4.10215e+06
Q9NRW7	1	1	99.9798	0.198234	1.50337	control	dnajc3	Vacuolar protein sorting-associated protein 45 (VPS45_HUMAN)	51640.3	49511.5	34225.3	19758.7	92665.1	44915.8	39935.2	55710.1	51640.3	74434.7	39328.9	19078.2	89583.9	40685.2	48189.2	78826.7
P00367	13	13	1292.05	0.198518	1.18205	dnajc3	control	Glutamate dehydrogenase 1, mitochondrial (DHE3_HUMAN)	2.8932e+06	3.44412e+06	4.53228e+06	3.80373e+06	3.15707e+06	2.99252e+06	2.70223e+06	3.56167e+06	2.8932e+06	5.17784e+06	5.20812e+06	3.67272e+06	3.05209e+06	2.71066e+06	3.26074e+06	5.03956e+06
P18074	1	1	99.8911	0.199374	1.27971	control	dnajc3	TFIIH basal transcription factor complex helicase XPD subunit (ERCC2_HUMAN)	162473	313442	196070	193980	241215	272539	370827	223602	162473	471223	225308	187299	233194	246869	447472	316383
O43402	2	2	199.954	0.199492	1.46157	control	dnajc3	ER membrane protein complex subunit 8 (EMC8_HUMAN)	280876	299831	389574	389003	625473	611440	498008	251762	280876	450761	447666	375605	604674	553850	600940	356229
Q9BXY0	1	1	100	0.199678	1.40641	control	dnajc3	Protein MAK16 homolog (MAK16_HUMAN)	210839	402231	375348	274650	618800	500791	378274	278528	210839	604707	431319	265190	598224	453622	456458	394101
Q9H1C3	2	2	199.549	0.200087	1.2101	control	dnajc3	Glycosyltransferase 8 domain-containing protein 2 (GL8D2_HUMAN)	313315	314423	265823	257126	378904	251759	421455	340327	313315	472698	305461	248270	366305	228046	508564	481543
Q02218	11	11	1099.56	0.200946	1.37002	control	dnajc3	2-oxoglutarate dehydrogenase, mitochondrial (ODO1_HUMAN)	986144	1.1045e+06	1.04114e+06	1.03321e+06	1.9495e+06	1.77441e+06	953051	1.02914e+06	986144	1.66048e+06	1.19639e+06	997621	1.88468e+06	1.60728e+06	1.15003e+06	1.45618e+06
Q14320	1	1	96.7441	0.201186	1.24992	control	dnajc3	Protein FAM50A (FA50A_HUMAN)	267969	427747	370015	328275	474202	481798	301904	484490	267969	643067	425191	316969	458434	436418	364303	685525
Q9Y4W6	1	1	100	0.201396	1.52746	control	dnajc3	AFG3-like protein 2 (AFG32_HUMAN)	89854.1	117555	234780	135145	242066	332825	185751	121214	89854.1	176730	269790	130490	234017	301476	224143	171510
Q96K37	1	1	97.8684	0.202001	1.40675	control	dnajc3	Solute carrier family 35 member E1 (S35E1_HUMAN)	839152	787171	510833	812155	1.45699e+06	1.22144e+06	815772	654757	839152	1.18342e+06	587007	784182	1.40854e+06	1.10639e+06	984381	926443
Q15366	7	3	699.04	0.202025	1.16067	control	dnajc3	Poly(rC)-binding protein 2 (PCBP2_HUMAN)	1.11251e+06	1.42194e+06	1.67174e+06	1.22345e+06	1.63231e+06	1.34353e+06	1.52325e+06	1.80294e+06	1.11251e+06	2.13773e+06	1.92103e+06	1.18131e+06	1.57803e+06	1.21699e+06	1.83809e+06	2.55106e+06
Q9BRP8	1	1	100	0.202157	1.70653	dnajc3	control	Partner of Y14 and mago (WIBG_HUMAN)	587127	922753	525220	481669	68086.1	6092.91	588967	811639	587127	1.38725e+06	603540	465080	65822.1	5519.03	710699	1.14842e+06
Q14789	8	8	780.454	0.203618	1.3403	control	dnajc3	Golgin subfamily B member 1 (GOGB1_HUMAN)	382723	376221	415213	409891	717703	586151	503016	316224	382723	565604	477129	395773	693838	530942	606983	447439
Q7L2E3	2	2	198.192	0.203663	1.37991	control	dnajc3	Putative ATP-dependent RNA helicase DHX30 (DHX30_HUMAN)	162611	249720	196358	149301	333834	328211	160051	223865	162611	375425	225639	144159	322733	297298	193131	316756
O60831	2	2	199.96	0.203836	1.51292	control	dnajc3	PRA1 family protein 2 (PRAF2_HUMAN)	1.26337e+06	1.30183e+06	971972	1.11598e+06	2.62339e+06	1.82151e+06	1.73651e+06	858436	1.26337e+06	1.95715e+06	1.11691e+06	1.07754e+06	2.53616e+06	1.64995e+06	2.09543e+06	1.21464e+06
Q9P2R3	2	2	199.118	0.20463	1.51191	dnajc3	control	Rabankyrin-5 (ANFY1_HUMAN)	8.6277e+06	5.39113e+06	3.50963e+06	7.84068e+06	2.20093e+06	5.30024e+06	4.77819e+06	4.50016e+06	8.6277e+06	8.10493e+06	4.03298e+06	7.57063e+06	2.12774e+06	4.80101e+06	5.76578e+06	6.36747e+06
Q99459	6	5	597.744	0.204964	1.25918	control	dnajc3	Cell division cycle 5-like protein (CDC5L_HUMAN)	417450	614726	622261	529939	767015	748652	772090	462772	417450	924169	715051	511686	741510	678137	931671	654796
Q13438	1	1	100	0.205009	1.33319	control	dnajc3	Protein OS-9 (OS9_HUMAN)	268865	268508	158804	236402	415840	324079	301463	201928	268865	403670	182484	228260	402013	293554	363771	285717
O75153	2	2	200	0.207051	1.65764	control	dnajc3	Clustered mitochondria protein homolog (CLU_HUMAN)	103791	286008	111804	67487.5	211064	347709	105095	279483	103791	429980	128476	65163.1	204046	314959	126817	395452
Q99704	1	1	100	0.207732	1.56953	control	dnajc3	Docking protein 1 (DOK1_HUMAN)	268354	317121	173367	263318	568051	369523	185190	481545	268354	476754	199219	254249	549162	334718	223467	681359
Q9UGP8	5	5	499.439	0.207873	1.23747	control	dnajc3	Translocation protein SEC63 homolog (SEC63_HUMAN)	1.22981e+06	1.05713e+06	1.10153e+06	1.43679e+06	1.69057e+06	1.4125e+06	1.82032e+06	1.04775e+06	1.22981e+06	1.58927e+06	1.26579e+06	1.38731e+06	1.63436e+06	1.27946e+06	2.19656e+06	1.48251e+06
Q13123	3	2	388.182	0.208216	1.26141	control	dnajc3	Protein Red (RED_HUMAN)	272636	406976	321604	344626	402015	591425	384354	319857	272636	611840	369561	332756	388648	535719	463795	452580
Q96PZ0	1	1	99.1912	0.208312	1.28168	control	dnajc3	Pseudouridylate synthase 7 homolog (PUS7_HUMAN)	188496	152185	105642	81812.6	157232	212017	165007	142643	188496	228792	121395	78994.7	152004	192048	199112	201832
P20962	1	1	99.9899	0.208347	1.14789	control	dnajc3	Parathymosin (PTMS_HUMAN)	7.36465e+06	6.31489e+06	7.38039e+06	8.97185e+06	1.005e+07	8.34154e+06	8.82296e+06	7.25855e+06	7.36465e+06	9.49369e+06	8.48093e+06	8.66284e+06	9.71584e+06	7.55586e+06	1.06466e+07	1.02704e+07
P62495	2	2	196.118	0.209381	1.38992	control	dnajc3	Eukaryotic peptide chain release factor subunit 1 (ERF1_HUMAN)	184564	344558	240979	161442	416882	248010	220106	409771	184564	518003	276913	155882	403020	224650	265599	579802
Q9C035	1	1	85.6543	0.209935	1.59883	control	dnajc3	Tripartite motif-containing protein 5 (TRIM5_HUMAN)	106305	171344	195917	202558	248487	120634	349980	361905	106305	257595	225132	195582	240225	109271	422316	512074
P62266	6	5	599.622	0.211146	1.24772	control	dnajc3	40S ribosomal protein S23 (RS23_HUMAN)	2.02106e+06	2.00293e+06	2.84253e+06	2.25603e+06	3.98032e+06	2.40214e+06	2.67353e+06	2.32642e+06	2.02106e+06	3.01118e+06	3.2664e+06	2.17833e+06	3.84796e+06	2.17589e+06	3.22612e+06	3.29176e+06
Q14498	5	5	495.121	0.21126	1.10038	control	dnajc3	RNA-binding protein 39 (RBM39_HUMAN)	963185	1.05445e+06	1.1909e+06	1.22554e+06	1.22505e+06	1.34516e+06	1.21306e+06	1.09588e+06	963185	1.58524e+06	1.36848e+06	1.18333e+06	1.18432e+06	1.21846e+06	1.46378e+06	1.5506e+06
P49755	8	8	798.833	0.21154	1.32685	control	dnajc3	Transmembrane emp24 domain-containing protein 10 (TMEDA_HUMAN)	5.24419e+06	5.04059e+06	5.52149e+06	6.11226e+06	9.16281e+06	7.27909e+06	8.36918e+06	4.27156e+06	5.24419e+06	7.57794e+06	6.34484e+06	5.90173e+06	8.85813e+06	6.59348e+06	1.0099e+07	6.04402e+06
Q9Y673	1	1	100	0.211612	1.2674	control	dnajc3	Dolichyl-phosphate beta-glucosyltransferase (ALG5_HUMAN)	1.01976e+06	678255	778089	945255	1.39458e+06	993354	1.19152e+06	756776	1.01976e+06	1.01968e+06	894116	912698	1.34821e+06	899791	1.43779e+06	1.07079e+06
Q13563	1	1	95.7367	0.212408	2.61092	dnajc3	control	Polycystin-2 (PKD2_HUMAN)	99639.7	68991.1	39252.6	65444.4	0	3203.3	53976.7	47506.5	99639.7	103720	45105.8	63190.3	0	2901.59	65133	67218.9
P31946	14	6	1478.93	0.212816	1.23171	dnajc3	control	14-3-3 protein beta/alpha (1433B_HUMAN)	6.1849e+06	7.5483e+06	6.93019e+06	6.53206e+06	4.54222e+06	4.14144e+06	4.40001e+06	8.99579e+06	6.1849e+06	1.1348e+07	7.9636e+06	6.30708e+06	4.39119e+06	3.75136e+06	5.30943e+06	1.27285e+07
P07711	6	6	598.011	0.213163	1.11532	control	dnajc3	Cathepsin L1 (CATL1_HUMAN)	4.26527e+06	4.44561e+06	4.39339e+06	5.53053e+06	5.39362e+06	4.76823e+06	4.73556e+06	5.88644e+06	4.26527e+06	6.68345e+06	5.04852e+06	5.34005e+06	5.21427e+06	4.31912e+06	5.71433e+06	8.32898e+06
Q8WXC6	1	1	100	0.213425	1.77533	control	dnajc3	Myeloma-overexpressed gene 2 protein (MYOV2_HUMAN)	22968.3	261742	175621	16914.2	88976.3	378870	200926	178497	22968.3	393499	201809	16331.6	86017.7	343184	242455	252563
Q9BUT1	1	1	100	0.213721	2.18975	dnajc3	control	3-hydroxybutyrate dehydrogenase type 2 (BDH2_HUMAN)	116233	292221	87239.4	61012.7	55488.8	4245.47	58271.2	136227	116233	439321	100248	58911.3	53643.7	3845.6	70315.1	192753
Q12905	11	11	1098.07	0.214425	1.14589	control	dnajc3	Interleukin enhancer-binding factor 2 (ILF2_HUMAN)	3.67702e+06	3.47656e+06	4.81047e+06	4.52269e+06	4.90215e+06	5.36711e+06	4.64313e+06	3.97956e+06	3.67702e+06	5.22661e+06	5.5278e+06	4.36692e+06	4.73915e+06	4.86159e+06	5.6028e+06	5.63085e+06
Q13601	1	1	100	0.215095	1.66971	dnajc3	control	KRR1 small subunit processome component homolog (KRR1_HUMAN)	80643.8	210291	195357	253250	43089.3	156226	56321.3	187279	80643.8	316148	224488	244528	41656.5	141511	67962.1	264990
P15529	1	1	99.8686	0.215358	1.3312	dnajc3	control	Membrane cofactor protein (MCP_HUMAN)	166582	110808	162923	155108	55768.2	172257	118165	101090	166582	166586	187218	149765	53913.8	156033	142588	143037
Q6PIU2	4	4	393.838	0.215843	1.14676	dnajc3	control	Neutral cholesterol ester hydrolase 1 (NCEH1_HUMAN)	1.38147e+06	1.79886e+06	1.3412e+06	1.22581e+06	1.17711e+06	1.41477e+06	1.16964e+06	1.25026e+06	1.38147e+06	2.70437e+06	1.5412e+06	1.18359e+06	1.13797e+06	1.28151e+06	1.4114e+06	1.76905e+06
O95486	1	1	99.869	0.215929	1.47406	control	dnajc3	Protein transport protein Sec24A (SC24A_HUMAN)	90914.6	177822	91101.3	98456.7	232139	156584	88048	198785	90914.6	267335	104686	95065.6	224420	141835	106246	281269
O94906	1	1	99.9798	0.216514	1.18385	dnajc3	control	Pre-mRNA-processing factor 6 (PRP6_HUMAN)	197481	217459	311857	216151	213896	218595	186905	177111	197481	326924	358361	208706	206784	198006	225536	250602
Q86UP2	10	9	998.72	0.21652	1.20253	control	dnajc3	Kinectin (KTN1_HUMAN)	1.85042e+06	1.7114e+06	1.72589e+06	1.85278e+06	2.63566e+06	2.39602e+06	2.01255e+06	1.54246e+06	1.85042e+06	2.57289e+06	1.98325e+06	1.78897e+06	2.54801e+06	2.17034e+06	2.42851e+06	2.18249e+06
P00387	18	16	1791.69	0.21721	1.36333	control	dnajc3	NADH-cytochrome b5 reductase 3 (NB5R3_HUMAN)	2.29619e+07	1.71253e+07	1.92713e+07	2.29991e+07	3.62997e+07	3.42167e+07	2.54679e+07	1.62961e+07	2.29619e+07	2.57459e+07	2.2145e+07	2.2207e+07	3.50927e+07	3.09939e+07	3.07318e+07	2.30581e+07
Q9BU89	1	1	88.1544	0.217624	1.42262	control	dnajc3	Deoxyhypusine hydroxylase (DOHH_HUMAN)	161714	300395	130577	126663	222149	154766	357768	288679	161714	451609	150049	122300	214762	140188	431714	408464
Q6P996	1	1	99.8285	0.218362	1.43272	control	dnajc3	Pyridoxal-dependent decarboxylase domain-containing protein 1 (PDXD1_HUMAN)	125942	360508	119012	131929	239578	156981	335465	324450	125942	541982	136759	127385	231611	142196	404801	459078
Q96AE4	10	8	986.814	0.218611	1.16679	control	dnajc3	Far upstream element-binding protein 1 (FUBP1_HUMAN)	2.38078e+06	2.4341e+06	2.29508e+06	2.29276e+06	3.30724e+06	3.117e+06	2.25331e+06	2.29345e+06	2.38078e+06	3.65938e+06	2.63731e+06	2.21379e+06	3.19727e+06	2.82341e+06	2.71904e+06	3.24509e+06
O00139	1	1	99.9798	0.21896	1.44763	control	dnajc3	Kinesin-like protein KIF2A (KIF2A_HUMAN)	609727	785216	527060	296463	519361	728243	717229	1.24668e+06	609727	1.18048e+06	605654	286252	502092	659651	865471	1.76399e+06
Q9BQE5	1	1	99.7878	0.219249	1.25958	dnajc3	control	Apolipoprotein L2 (APOL2_HUMAN)	193654	283930	242021	318065	257099	196663	233413	136645	193654	426856	278111	307110	248550	178139	281656	193344
Q9Y5S9	4	4	400	0.219323	1.20922	control	dnajc3	RNA-binding protein 8A (RBM8A_HUMAN)	2.24272e+06	2.70153e+06	3.24409e+06	3.09395e+06	3.59722e+06	3.97777e+06	3.60411e+06	2.46364e+06	2.24272e+06	4.06144e+06	3.72784e+06	2.98739e+06	3.47761e+06	3.60311e+06	4.34903e+06	3.48591e+06
Q01105	8	7	798.343	0.219572	1.12775	control	dnajc3	Protein SET (SET_HUMAN)	5.40044e+06	6.13462e+06	7.0088e+06	6.94623e+06	6.52055e+06	7.40957e+06	8.38798e+06	6.42843e+06	5.40044e+06	9.22268e+06	8.05393e+06	6.70698e+06	6.30373e+06	6.71167e+06	1.01217e+07	9.09586e+06
P20042	8	8	894.851	0.219747	1.11229	control	dnajc3	Eukaryotic translation initiation factor 2 subunit 2 (IF2B_HUMAN)	3.92333e+06	3.43246e+06	3.51142e+06	2.86174e+06	3.36643e+06	3.90138e+06	3.80085e+06	4.20184e+06	3.92333e+06	5.16029e+06	4.03503e+06	2.76318e+06	3.25449e+06	3.53391e+06	4.58643e+06	5.94537e+06
Q86Y56	1	1	95.7752	0.220007	1.15802	control	dnajc3	Dynein assembly factor 5, axonemal (DAAF5_HUMAN)	926007	1.16902e+06	1.27701e+06	1.13358e+06	1.55466e+06	1.40297e+06	1.12712e+06	1.13286e+06	926007	1.75748e+06	1.46744e+06	1.09454e+06	1.50297e+06	1.27083e+06	1.36008e+06	1.60294e+06
Q7Z3B1	1	1	100	0.220147	1.70417	dnajc3	control	Neuronal growth regulator 1 (NEGR1_HUMAN)	1.19606e+06	521246	483794	481229	28171.5	135295	868910	541603	1.19606e+06	783631	555936	464654	27234.7	122552	1.0485e+06	766337
P22061	2	2	199.551	0.22049	1.33769	control	dnajc3	Protein-L-isoaspartate(D-aspartate) O-methyltransferase (PIMT_HUMAN)	787131	1.23814e+06	908393	828961	1.15348e+06	885391	1.07867e+06	1.9157e+06	787131	1.86139e+06	1.04385e+06	800410	1.11512e+06	801997	1.30162e+06	2.7106e+06
Q13435	13	12	1295.89	0.220686	1.18387	control	dnajc3	Splicing factor 3B subunit 2 (SF3B2_HUMAN)	1.29864e+06	1.35021e+06	1.62219e+06	1.33372e+06	1.68082e+06	1.99399e+06	1.7377e+06	1.22279e+06	1.29864e+06	2.02989e+06	1.86408e+06	1.28779e+06	1.62493e+06	1.80618e+06	2.09686e+06	1.73018e+06
Q969V3	5	5	498.173	0.221482	1.32361	control	dnajc3	Nicalin (NCLN_HUMAN)	706593	694179	701328	682961	1.21002e+06	1.15527e+06	718666	602375	706593	1.04362e+06	805908	659438	1.16978e+06	1.04646e+06	867205	852326
Q01804	1	1	100	0.221708	1.52706	dnajc3	control	OTU domain-containing protein 4 (OTUD4_HUMAN)	36002.6	40767.9	47149.9	44287.5	10535.9	2058.68	38641	58916.1	36002.6	61289.8	54180.8	42762.1	10185.6	1864.77	46627.5	83362.9
O75190	1	1	99.7988	0.221723	1.39303	control	dnajc3	DnaJ homolog subfamily B member 6 (DNJB6_HUMAN)	235100	352080	291275	199776	270709	357417	278360	595527	235100	529311	334709	192895	261708	323752	335894	842636
O75569	1	1	99.0094	0.222203	1.49555	control	dnajc3	Interferon-inducible double-stranded RNA-dependent protein kinase activator A (PRKRA_HUMAN)	153362	244218	207064	261943	330246	202675	540309	222794	153362	367153	237941	252921	319265	183585	651984	315240
O43598	1	1	98.9186	0.222279	1.51678	dnajc3	control	2'-deoxynucleoside 5'-phosphate N-hydrolase 1 (DNPH1_HUMAN)	228063	471652	340641	190875	168871	166800	90289.2	385780	228063	709073	391436	184301	163256	151089	108951	545857
Q6PJT7	2	2	199.938	0.223126	1.30231	control	dnajc3	Zinc finger CCCH domain-containing protein 14 (ZC3HE_HUMAN)	196809	300114	344561	307661	508005	393602	337271	257664	196809	451185	395941	297064	491113	356529	406981	364580
Q9UBE0	7	7	691.629	0.223377	1.12363	control	dnajc3	SUMO-activating enzyme subunit 1 (SAE1_HUMAN)	893051	1.08093e+06	999355	1.01049e+06	1.26049e+06	1.14519e+06	1.16711e+06	903537	893051	1.62505e+06	1.14838e+06	975685	1.21857e+06	1.03733e+06	1.40834e+06	1.27845e+06
Q9C005	1	1	99.8026	0.223609	1.14603	control	dnajc3	Protein dpy-30 homolog (DPY30_HUMAN)	390784	458535	598272	505452	489119	535216	639634	574281	390784	689354	687485	488043	472855	484805	771838	812574
Q96AG4	7	7	699.461	0.223691	1.34305	control	dnajc3	Leucine-rich repeat-containing protein 59 (LRC59_HUMAN)	1.03776e+07	7.37779e+06	6.86199e+06	8.93565e+06	1.24772e+07	1.44738e+07	1.15587e+07	6.55362e+06	1.03776e+07	1.10916e+07	7.88523e+06	8.62788e+06	1.20623e+07	1.31105e+07	1.39477e+07	9.273e+06
Q9H3K6	1	1	100	0.224009	2.49938	control	dnajc3	BolA-like protein 2 (BOLA2_HUMAN)	274858	537817	300305	256120	1.32819e+06	1.26426e+06	165508	663947	274858	808545	345086	247299	1.28403e+06	1.14518e+06	199716	939447
Q32MZ4	7	6	698.916	0.224986	1.30475	control	dnajc3	Leucine-rich repeat flightless-interacting protein 1 (LRRF1_HUMAN)	1.50026e+06	1.68941e+06	869065	1.0696e+06	1.45792e+06	1.64645e+06	1.25488e+06	2.33192e+06	1.50026e+06	2.53983e+06	998658	1.03276e+06	1.40944e+06	1.49137e+06	1.51424e+06	3.29954e+06
P40222	3	3	299.929	0.225315	1.27448	control	dnajc3	Alpha-taxilin (TXLNA_HUMAN)	1.38664e+06	2.13541e+06	1.39137e+06	1.2943e+06	2.04144e+06	2.05706e+06	1.32214e+06	2.49096e+06	1.38664e+06	3.21034e+06	1.59885e+06	1.24972e+06	1.97356e+06	1.86331e+06	1.59541e+06	3.52456e+06
P05388	10	10	997.935	0.225464	1.07197	control	dnajc3	60S acidic ribosomal protein P0 (RLA0_HUMAN)	1.94742e+07	1.89215e+07	1.75576e+07	1.85071e+07	2.08963e+07	1.77793e+07	2.17798e+07	1.93637e+07	1.94742e+07	2.84463e+07	2.01757e+07	1.78697e+07	2.02015e+07	1.61047e+07	2.62814e+07	2.73986e+07
P26196	1	1	100	0.225674	1.17807	control	dnajc3	Probable ATP-dependent RNA helicase DDX6 (DDX6_HUMAN)	274195	491022	297662	345285	435185	363427	403959	456346	274195	738194	342049	333392	420714	329197	487452	645704
P21964	8	8	792.561	0.226306	1.2472	control	dnajc3	Catechol O-methyltransferase (COMT_HUMAN)	1.82597e+06	1.24713e+06	1.52769e+06	1.28731e+06	2.1602e+06	1.4806e+06	2.30173e+06	1.40112e+06	1.82597e+06	1.87491e+06	1.75549e+06	1.24297e+06	2.08837e+06	1.34114e+06	2.77747e+06	1.9825e+06
P11766	5	5	489.971	0.226641	1.37986	dnajc3	control	Alcohol dehydrogenase class-3 (ADHX_HUMAN)	703537	1.35619e+06	1.13971e+06	861126	422840	365643	372908	1.78135e+06	703537	2.03888e+06	1.30967e+06	831467	408780	331203	449983	2.5205e+06
Q5BKZ1	2	2	200	0.226779	1.30563	control	dnajc3	DBIRD complex subunit ZNF326 (ZN326_HUMAN)	515944	459197	525799	703565	752858	981251	683704	460455	515944	690348	604205	679333	727824	888828	825017	651518
P50281	6	6	593.72	0.227253	1.46564	control	dnajc3	Matrix metalloproteinase-14 (MMP14_HUMAN)	2.07431e+06	1.45924e+06	2.01315e+06	2.07868e+06	3.48975e+06	2.60636e+06	3.69933e+06	1.38062e+06	2.07431e+06	2.19379e+06	2.31335e+06	2.00708e+06	3.37371e+06	2.36087e+06	4.46394e+06	1.9535e+06
Q9NX24	1	1	100	0.227398	1.17185	control	dnajc3	H/ACA ribonucleoprotein complex subunit 2 (NHP2_HUMAN)	825509	943751	815764	1.0055e+06	1.12852e+06	1.07951e+06	1.21899e+06	780530	825509	1.41882e+06	937409	970865	1.09099e+06	977836	1.47094e+06	1.1044e+06
P20337	5	4	494.461	0.227727	1.59066	control	dnajc3	Ras-related protein Rab-3B (RAB3B_HUMAN)	1.84758e+06	1.87364e+06	1.6136e+06	1.75806e+06	3.78108e+06	3.20569e+06	1.13602e+06	3.15955e+06	1.84758e+06	2.8168e+06	1.85422e+06	1.69751e+06	3.65535e+06	2.90375e+06	1.37082e+06	4.47058e+06
O94874	8	8	797.086	0.227901	1.24443	control	dnajc3	E3 UFM1-protein ligase 1 (UFL1_HUMAN)	737119	681255	649927	615056	1.00466e+06	872585	922114	539890	737119	1.02419e+06	746842	593872	971252	790397	1.1127e+06	763913
P19447	1	1	100	0.228346	1.17001	dnajc3	control	TFIIH basal transcription factor complex helicase XPB subunit (ERCC3_HUMAN)	283942	208784	252513	244129	221753	214083	255995	153778	283942	313882	290167	235721	214379	193919	308906	217588
Q8TCT9	4	4	399.859	0.228374	1.61074	control	dnajc3	Minor histocompatibility antigen H13 (HM13_HUMAN)	4.3721e+06	3.53343e+06	3.57733e+06	3.99189e+06	9.58183e+06	8.31343e+06	3.249e+06	3.78159e+06	4.3721e+06	5.3121e+06	4.11077e+06	3.8544e+06	9.26321e+06	7.5304e+06	3.92053e+06	5.35074e+06
Q9NR28	2	2	199.892	0.229228	1.35546	control	dnajc3	Diablo homolog, mitochondrial (DBLOH_HUMAN)	274200	247409	367714	328660	586371	378616	439149	246788	274200	371951	422546	317341	566873	342955	529916	349191
P26599	18	18	1879.44	0.229689	1.13499	control	dnajc3	Polypyrimidine tract-binding protein 1 (PTBP1_HUMAN)	4.47503e+06	4.99365e+06	6.44184e+06	4.96367e+06	6.49154e+06	6.45631e+06	5.692e+06	5.05213e+06	4.47503e+06	7.50737e+06	7.40243e+06	4.79271e+06	6.27569e+06	5.8482e+06	6.86847e+06	7.14847e+06
P19634	1	1	81.0674	0.229978	1.64436	dnajc3	control	Sodium/hydrogen exchanger 1 (SL9A1_HUMAN)	94424.8	43360.6	101233	159148	69128	54958.2	86624	31429.9	94424.8	65187.6	116328	153667	66829.4	49781.8	104528	44471.4
Q8N6T3	5	5	497.937	0.230646	2.67526	control	dnajc3	ADP-ribosylation factor GTPase-activating protein 1 (ARFG1_HUMAN)	1.27504e+06	972371	1.07579e+06	1.59004e+06	2.88216e+06	8.04535e+06	1.04147e+06	1.1752e+06	1.27504e+06	1.46185e+06	1.23621e+06	1.53528e+06	2.78633e+06	7.28757e+06	1.25673e+06	1.66284e+06
P05121	1	1	100	0.231313	2.01712	control	dnajc3	Plasminogen activator inhibitor 1 (PAI1_HUMAN)	177122	207619	171892	226910	582906	604188	118300	275105	177122	312131	197524	219095	563523	547280	142751	389258
P23634	18	11	1888.11	0.232542	1.08054	control	dnajc3	Plasma membrane calcium-transporting ATPase 4 (AT2B4_HUMAN)	5.19361e+06	5.39427e+06	4.79349e+06	4.57935e+06	5.98417e+06	5.36446e+06	4.82213e+06	5.39765e+06	5.19361e+06	8.10965e+06	5.50828e+06	4.42163e+06	5.78518e+06	4.85918e+06	5.8188e+06	7.63737e+06
Q96B26	2	2	199.012	0.232562	1.37756	control	dnajc3	Exosome complex component RRP43 (EXOS8_HUMAN)	215885	244888	306126	258158	496816	433105	227877	254281	215885	368160	351775	249266	480296	392311	274976	359793
Q92945	13	13	1299.4	0.233308	1.13395	control	dnajc3	Far upstream element-binding protein 2 (FUBP2_HUMAN)	3.74649e+06	4.10035e+06	5.02926e+06	4.6371e+06	4.88399e+06	5.41338e+06	5.48424e+06	4.07757e+06	3.74649e+06	6.1644e+06	5.77922e+06	4.47739e+06	4.72159e+06	4.9035e+06	6.61775e+06	5.76952e+06
Q7Z2T5	1	1	100	0.23366	1.38926	dnajc3	control	TRMT1-like protein (TRM1L_HUMAN)	340996	221759	557729	388857	296759	221389	352631	215656	340996	333389	640896	375464	286891	200536	425515	305141
Q15643	2	2	199.869	0.233803	1.30148	control	dnajc3	Thyroid receptor-interacting protein 11 (TRIPB_HUMAN)	191588	203815	149703	233392	360088	258127	224387	170600	191588	306411	172027	225353	348114	233814	270765	241389
Q5K651	1	1	99.8689	0.233804	1.49805	dnajc3	control	Sterile alpha motif domain-containing protein 9 (SAMD9_HUMAN)	139733	219502	221386	103382	137046	41630	85936.8	191982	139733	329995	254399	99821.1	132489	37708.9	103699	271644
Q68CZ2	2	2	198.284	0.234238	1.50633	dnajc3	control	Tensin-3 (TENS3_HUMAN)	289634	150309	191157	99151.2	99713.1	82952.3	84940.1	217184	289634	225972	219661	95736.2	96397.5	75139.1	102496	307303
P51570	1	1	100	0.234634	1.56731	control	dnajc3	Galactokinase (GALK1_HUMAN)	528897	774602	656420	523394	1.14963e+06	1.30505e+06	405045	1.0324e+06	528897	1.16452e+06	754304	505367	1.1114e+06	1.18213e+06	488762	1.46079e+06
Q13049	1	1	93.1688	0.234644	1.37432	control	dnajc3	E3 ubiquitin-protein ligase TRIM32 (TRI32_HUMAN)	20703.7	31556.9	19311.5	29897.1	36848.6	30476.5	21254.1	50871.7	20703.7	47442.1	22191.2	28867.4	35623.3	27605.9	25647	71980.6
Q4KMQ2	2	2	189.791	0.234872	1.36447	control	dnajc3	Anoctamin-6 (ANO6_HUMAN)	190668	177668	125160	161751	168627	147868	332565	245005	190668	267102	143823	156180	163020	133940	401302	346669
P09382	9	8	899.601	0.235066	1.24747	dnajc3	control	Galectin-1 (LEG1_HUMAN)	5.29551e+07	7.81425e+07	7.77615e+07	5.27244e+07	5.84724e+07	3.99428e+07	4.20558e+07	6.92196e+07	5.29551e+07	1.17478e+08	8.93571e+07	5.09085e+07	5.65281e+07	3.61806e+07	5.07482e+07	9.79418e+07
Q8TED1	2	2	198.937	0.235168	1.27107	dnajc3	control	Probable glutathione peroxidase 8 (GPX8_HUMAN)	2.24573e+06	1.29431e+06	1.3931e+06	2.03446e+06	1.23475e+06	1.22653e+06	1.86508e+06	1.15534e+06	2.24573e+06	1.94585e+06	1.60084e+06	1.96439e+06	1.1937e+06	1.11101e+06	2.25056e+06	1.63474e+06
Q9NVM1	3	2	299.671	0.2354	1.179	dnajc3	control	Protein eva-1 homolog B (EVA1B_HUMAN)	577495	514015	596915	510789	593480	406475	542138	323228	577495	772761	685925	493197	573745	368189	654191	457349
P54709	3	3	280.895	0.235801	1.17599	control	dnajc3	Sodium/potassium-transporting ATPase subunit beta-3 (AT1B3_HUMAN)	1.06064e+06	1.02329e+06	858298	1.24912e+06	1.21828e+06	1.05072e+06	1.0852e+06	1.57477e+06	1.06064e+06	1.5384e+06	986285	1.2061e+06	1.17777e+06	951757	1.30949e+06	2.22821e+06
Q14669	4	4	389.716	0.236163	1.21034	control	dnajc3	E3 ubiquitin-protein ligase TRIP12 (TRIPC_HUMAN)	159448	231688	172036	156220	226513	237173	155258	251765	159448	348315	197689	150840	218981	214833	187348	356232
Q9Y5M8	5	5	500	0.237065	1.31987	control	dnajc3	Signal recognition particle receptor subunit beta (SRPRB_HUMAN)	4.09851e+06	3.3035e+06	2.96709e+06	3.97655e+06	6.46574e+06	5.01507e+06	4.59094e+06	2.86259e+06	4.09851e+06	4.96643e+06	3.40954e+06	3.83959e+06	6.25075e+06	4.54271e+06	5.53982e+06	4.0504e+06
Q15008	3	3	298.494	0.237102	1.1618	control	dnajc3	26S proteasome non-ATPase regulatory subunit 6 (PSMD6_HUMAN)	988256	1.29765e+06	1.07465e+06	923984	1.43275e+06	1.13366e+06	1.0084e+06	1.40297e+06	988256	1.95086e+06	1.2349e+06	892159	1.38511e+06	1.02689e+06	1.21682e+06	1.98512e+06
P78346	1	1	96.8466	0.237297	1.33758	control	dnajc3	Ribonuclease P protein subunit p30 (RPP30_HUMAN)	69703.6	91702.5	63245.9	82287.4	156767	84834.4	99951.1	69001.9	69703.6	137864	72676.9	79453.2	151554	76843.9	120610	97633.7
P35269	2	2	200	0.237899	1.35669	control	dnajc3	General transcription factor IIF subunit 1 (T2FA_HUMAN)	314059	289868	253659	211161	378681	430298	199484	441490	314059	435782	291484	203888	366090	389769	240714	624684
P52209	7	6	699.751	0.238335	1.3091	dnajc3	control	6-phosphogluconate dehydrogenase, decarboxylating (6PGD_HUMAN)	4.66452e+06	5.71117e+06	3.87533e+06	4.32298e+06	2.56999e+06	1.73408e+06	2.16452e+06	7.71981e+06	4.66452e+06	8.58607e+06	4.45321e+06	4.17409e+06	2.48453e+06	1.57075e+06	2.6119e+06	1.09231e+07
Q96PU8	2	2	199.647	0.238389	1.20108	control	dnajc3	Protein quaking (QKI_HUMAN)	282544	253622	342837	324198	379792	356261	447462	261628	282544	381290	393961	313031	367163	322705	539946	370188
P30837	4	4	399.729	0.238567	1.40917	control	dnajc3	Aldehyde dehydrogenase X, mitochondrial (AL1B1_HUMAN)	1.56015e+06	829538	1.03034e+06	1.26473e+06	1.55003e+06	1.43413e+06	2.60634e+06	1.0111e+06	1.56015e+06	1.24711e+06	1.18398e+06	1.22117e+06	1.49849e+06	1.29905e+06	3.14503e+06	1.43065e+06
O60763	8	8	782.239	0.238722	1.20887	control	dnajc3	General vesicular transport factor p115 (USO1_HUMAN)	1.35478e+06	1.3533e+06	1.33478e+06	916743	1.29435e+06	1.35625e+06	1.33516e+06	2.00975e+06	1.35478e+06	2.03453e+06	1.53381e+06	885169	1.25131e+06	1.2285e+06	1.61112e+06	2.84367e+06
Q8IWA5	1	1	99.349	0.239203	1.18947	dnajc3	control	Choline transporter-like protein 2 (CTL2_HUMAN)	206236	187272	190532	149712	109919	135816	177955	193184	206236	281541	218944	144556	106264	123024	214736	273344
Q13185	5	3	499.587	0.239414	1.13794	control	dnajc3	Chromobox protein homolog 3 (CBX3_HUMAN)	3.38247e+06	4.0867e+06	4.08861e+06	3.62919e+06	4.70527e+06	3.6247e+06	3.84381e+06	5.10814e+06	3.38247e+06	6.14388e+06	4.69829e+06	3.50419e+06	4.54881e+06	3.28329e+06	4.63827e+06	7.22773e+06
Q00978	1	1	99.9844	0.239674	6.19385	control	dnajc3	Interferon regulatory factor 9 (IRF9_HUMAN)	350900	245967	245455	3.40899e+06	2.18493e+07	2.11676e+06	2.11935e+06	246506	350900	369782	282057	3.29157e+06	2.11228e+07	1.91739e+06	2.55739e+06	348792
P46379	3	3	299.346	0.240522	1.26321	control	dnajc3	Large proline-rich protein BAG6 (BAG6_HUMAN)	151451	264772	150715	123882	212302	202798	168895	288658	151451	398054	173189	119615	205243	183697	203803	408435
Q969X5	3	2	286.73	0.240634	1.25361	control	dnajc3	Endoplasmic reticulum-Golgi intermediate compartment protein 1 (ERGI1_HUMAN)	692783	623682	1.02332e+06	850068	1.35846e+06	1.02649e+06	751807	862096	692783	937633	1.17592e+06	820790	1.31328e+06	929810	907195	1.21982e+06
Q9BSJ8	16	14	1593.66	0.241262	1.20579	control	dnajc3	Extended synaptotagmin-1 (ESYT1_HUMAN)	4.25722e+06	3.61179e+06	2.65963e+06	3.18895e+06	4.96981e+06	4.01993e+06	4.47833e+06	3.07248e+06	4.25722e+06	5.4299e+06	3.05623e+06	3.07912e+06	4.80456e+06	3.6413e+06	5.40394e+06	4.34739e+06
P09669	3	3	298.771	0.241271	1.23878	dnajc3	control	Cytochrome c oxidase subunit 6C (COX6C_HUMAN)	423396	384671	630532	543200	412235	367791	527978	291797	423396	578308	724556	524491	398527	333149	637104	412876
P48509	1	1	99.3678	0.241379	1.20065	dnajc3	control	CD151 antigen (CD151_HUMAN)	4.09654e+06	3.33807e+06	3.1788e+06	2.61761e+06	2.35613e+06	3.58644e+06	2.91461e+06	2.16269e+06	4.09654e+06	5.0184e+06	3.65282e+06	2.52745e+06	2.27778e+06	3.24864e+06	3.51702e+06	3.06008e+06
Q6P2Q9	7	6	681.684	0.241687	1.27071	control	dnajc3	Pre-mRNA-processing-splicing factor 8 (PRP8_HUMAN)	725602	994339	873977	1.02841e+06	1.60706e+06	1.18199e+06	1.01586e+06	798008	725602	1.49487e+06	1.0043e+06	992986	1.55362e+06	1.07066e+06	1.22583e+06	1.12914e+06
Q9Y5J7	2	2	199.446	0.241852	1.22118	dnajc3	control	Mitochondrial import inner membrane translocase subunit Tim9 (TIM9_HUMAN)	377806	391566	450677	527165	450562	241890	449800	288510	377806	588674	517881	509009	435580	219107	542768	408225
Q15084	17	17	1794.16	0.24199	1.16569	control	dnajc3	Protein disulfide-isomerase A6 (PDIA6_HUMAN)	3.57638e+07	3.27416e+07	2.67949e+07	2.72085e+07	4.17091e+07	3.69579e+07	3.6861e+07	2.72792e+07	3.57638e+07	4.92232e+07	3.07905e+07	2.62714e+07	4.03221e+07	3.34769e+07	4.44797e+07	3.85986e+07
Q9BRK5	1	1	100	0.242456	1.25339	control	dnajc3	45 kDa calcium-binding protein (CAB45_HUMAN)	1.7106e+06	1.65585e+06	1.83073e+06	1.53538e+06	2.70442e+06	1.8188e+06	2.48777e+06	1.42752e+06	1.7106e+06	2.48938e+06	2.10373e+06	1.4825e+06	2.61449e+06	1.64749e+06	3.00196e+06	2.01985e+06
Q99873	3	3	299.786	0.242515	1.15444	dnajc3	control	Protein arginine N-methyltransferase 1 (ANM1_HUMAN)	902644	736947	965878	1.05322e+06	633379	756366	859530	919946	902644	1.10791e+06	1.10991e+06	1.01694e+06	612318	685124	1.03718e+06	1.30167e+06
Q13637	2	2	192.267	0.242831	1.16932	dnajc3	control	Ras-related protein Rab-32 (RAB32_HUMAN)	657343	498220	620195	622825	514539	372898	660655	503170	657343	749015	712677	601374	497429	337775	797204	711956
Q9H0A0	4	4	398.794	0.243115	1.27027	control	dnajc3	N-acetyltransferase 10 (NAT10_HUMAN)	478011	589268	610885	515186	902333	722416	723404	437983	478011	885895	701979	497442	872329	654372	872922	619721
Q9Y383	4	4	386.713	0.243235	1.24447	control	dnajc3	Putative RNA-binding protein Luc7-like 2 (LC7L2_HUMAN)	1.69808e+06	2.0946e+06	1.98179e+06	1.95307e+06	2.43876e+06	3.38932e+06	2.01071e+06	1.77792e+06	1.69808e+06	3.14899e+06	2.27731e+06	1.88581e+06	2.35766e+06	3.07009e+06	2.4263e+06	2.51565e+06
Q9UBT2	4	4	399.323	0.24359	1.22784	control	dnajc3	SUMO-activating enzyme subunit 2 (SAE2_HUMAN)	643227	913991	595017	795601	1.17195e+06	989358	745349	712811	643227	1.37408e+06	683744	768198	1.13298e+06	896172	899403	1.00859e+06
P11387	2	2	199.89	0.244034	1.22888	control	dnajc3	DNA topoisomerase 1 (TOP1_HUMAN)	347972	461613	638333	571948	693646	758681	527380	502461	347972	693981	733520	552249	670581	687222	636382	710954
Q9H254	2	1	198.429	0.244416	1.45261	control	dnajc3	Spectrin beta chain, non-erythrocytic 4 (SPTN4_HUMAN)	1.88534e+06	1.15796e+06	1.16896e+06	1.75232e+06	1.98224e+06	3.4888e+06	1.99199e+06	1.20118e+06	1.88534e+06	1.74086e+06	1.34328e+06	1.69197e+06	1.91632e+06	3.1602e+06	2.40371e+06	1.6996e+06
O15427	3	3	292.602	0.244602	1.35405	dnajc3	control	Monocarboxylate transporter 4 (MOT4_HUMAN)	1.50313e+06	909144	767278	1.29496e+06	513861	618083	833879	1.33872e+06	1.50313e+06	1.36679e+06	881693	1.25036e+06	496774	559866	1.00623e+06	1.89421e+06
P21283	1	1	96.3918	0.244696	2.26438	control	dnajc3	V-type proton ATPase subunit C 1 (VATC1_HUMAN)	1.59718e+06	1.10116e+06	924329	2.83905e+06	4.89749e+06	7.03863e+06	1.52109e+06	1.17456e+06	1.59718e+06	1.65546e+06	1.06216e+06	2.74127e+06	4.73463e+06	6.37567e+06	1.83547e+06	1.66194e+06
Q13247	1	1	99.9798	0.2451	1.2831	control	dnajc3	Serine/arginine-rich splicing factor 6 (SRSF6_HUMAN)	427277	626237	622067	612889	940833	785346	747886	462278	427277	941474	714828	591780	909548	711375	902465	654097
Q9BTV4	5	5	499.984	0.245632	1.30792	control	dnajc3	Transmembrane protein 43 (TMM43_HUMAN)	3.2955e+06	3.51099e+06	2.45628e+06	3.89388e+06	4.69438e+06	3.40577e+06	6.11442e+06	2.99333e+06	3.2955e+06	5.27837e+06	2.82256e+06	3.75976e+06	4.53828e+06	3.08498e+06	7.37819e+06	4.2354e+06
Q9NYU2	15	13	1494.92	0.245672	1.20574	control	dnajc3	UDP-glucose:glycoprotein glucosyltransferase 1 (UGGG1_HUMAN)	2.02372e+06	1.93457e+06	2.33501e+06	2.17815e+06	3.02954e+06	2.72033e+06	2.7287e+06	1.73583e+06	2.02372e+06	2.90839e+06	2.6832e+06	2.10313e+06	2.9288e+06	2.4641e+06	3.29268e+06	2.4561e+06
Q969E4	4	4	399.799	0.24648	1.23497	dnajc3	control	Transcription elongation factor A protein-like 3 (TCAL3_HUMAN)	996166	1.14757e+06	819500	1.29542e+06	929551	560395	1.12926e+06	829183	996166	1.72524e+06	941702	1.2508e+06	898642	507612	1.36266e+06	1.17325e+06
Q9UKM7	2	2	199.809	0.246693	1.44823	control	dnajc3	Endoplasmic reticulum mannosyl-oligosaccharide 1,2-alpha-mannosidase (MA1B1_HUMAN)	149595	96700.9	99268.6	122028	227731	192255	175450	81744.5	149595	145378	114071	117825	220158	174147	211713	115664
P50552	5	5	499.619	0.246893	1.1866	control	dnajc3	Vasodilator-stimulated phosphoprotein (VASP_HUMAN)	1.9019e+06	1.74289e+06	1.21982e+06	1.29945e+06	1.40507e+06	1.95387e+06	1.88664e+06	2.06868e+06	1.9019e+06	2.62024e+06	1.40172e+06	1.2547e+06	1.35835e+06	1.76984e+06	2.27659e+06	2.92706e+06
O75886	3	3	299.788	0.247422	1.10595	control	dnajc3	Signal transducing adapter molecule 2 (STAM2_HUMAN)	552664	558754	441219	576329	566854	529651	674553	583475	552664	840021	507012	556479	548005	479764	813974	825584
Q08379	2	2	199.984	0.247735	1.31394	control	dnajc3	Golgin subfamily A member 2 (GOGA2_HUMAN)	573262	461726	497781	599529	775401	925818	689396	411100	573262	694151	572009	578880	749617	838616	831885	581683
O94992	1	1	100	0.248638	1.18121	control	dnajc3	Protein HEXIM1 (HEXI1_HUMAN)	726129	624716	550549	728557	983026	828384	668445	626678	726129	939187	632645	703464	950339	750359	806604	886714
O43324	1	1	99.8484	0.248926	1.2909	control	dnajc3	Eukaryotic translation elongation factor 1 epsilon-1 (MCA3_HUMAN)	143822	272830	342764	213831	434208	289903	281335	250921	143822	410168	393876	206466	419770	262597	339484	355039
Q15493	1	1	100	0.249567	1.93219	control	dnajc3	Regucalcin (RGN_HUMAN)	222908	143330	134225	301268	486828	713541	190261	158469	222908	215480	154241	290892	470640	646334	229586	224225
P02647	2	2	199.337	0.249733	2.72786	control	dnajc3	Apolipoprotein A-I (APOA1_HUMAN)	7.2207e+06	2.2641e+06	2.68344e+06	1.2242e+07	3.1052e+07	2.52119e+07	7.31934e+06	3.00453e+06	7.2207e+06	3.4038e+06	3.08358e+06	1.18204e+07	3.00195e+07	2.28372e+07	8.83215e+06	4.25123e+06
Q13045	9	9	898.535	0.24981	1.25034	control	dnajc3	Protein flightless-1 homolog (FLII_HUMAN)	784230	1.03461e+06	640647	675582	1.02887e+06	1.01545e+06	656541	1.21906e+06	784230	1.55542e+06	736179	652313	994656	919805	792239	1.7249e+06
Q00839	11	11	1096.5	0.250279	1.15579	control	dnajc3	Heterogeneous nuclear ribonucleoprotein U (HNRPU_HUMAN)	1.24682e+07	1.34018e+07	1.67761e+07	1.60288e+07	1.70645e+07	1.87087e+07	1.89527e+07	1.30902e+07	1.24682e+07	2.01481e+07	1.92777e+07	1.54767e+07	1.64971e+07	1.69466e+07	2.287e+07	1.85218e+07
Q99653	3	3	298.293	0.250289	1.32444	control	dnajc3	Calcineurin B homologous protein 1 (CHP1_HUMAN)	316705	275506	359512	492775	683471	485485	439554	304642	316705	414191	413122	475803	660744	439758	530404	431051
P42126	1	1	100	0.25042	1.32406	dnajc3	control	Enoyl-CoA delta isomerase 1, mitochondrial (ECI1_HUMAN)	570246	789967	1.03946e+06	860591	781745	766668	607341	306563	570246	1.18762e+06	1.19446e+06	830951	755750	694456	732870	433769
Q63ZY3	3	3	300	0.250638	1.18789	control	dnajc3	KN motif and ankyrin repeat domain-containing protein 2 (KANK2_HUMAN)	510206	522989	562554	357207	483219	518992	583572	734121	510206	786253	646441	344904	467151	470109	704189	1.03874e+06
P62854	1	1	99.3519	0.250659	1.10043	control	dnajc3	40S ribosomal protein S26 (RS26_HUMAN)	5.48863e+06	5.94747e+06	6.69136e+06	5.04016e+06	7.08933e+06	6.67194e+06	5.81134e+06	5.9217e+06	5.48863e+06	8.94132e+06	7.68916e+06	4.86656e+06	6.8536e+06	6.04352e+06	7.01247e+06	8.37886e+06
Q6P9B6	2	2	187.598	0.250772	1.3737	control	dnajc3	TLD domain-containing protein 1 (TLDC1_HUMAN)	414738	703501	408789	296563	799707	660272	353037	692052	414738	1.05763e+06	469746	286348	773115	598081	426005	979214
Q9NYH9	1	1	99.7272	0.250814	1.29167	control	dnajc3	U3 small nucleolar RNA-associated protein 6 homolog (UTP6_HUMAN)	76010.2	149963	178726	141644	211111	213358	144834	136391	76010.2	225452	205377	136765	204091	193262	174769	192986
Q14008	7	7	678.82	0.251325	1.24531	control	dnajc3	Cytoskeleton-associated protein 5 (CKAP5_HUMAN)	737715	846159	521073	587695	803535	835266	598577	1.1158e+06	737715	1.2721e+06	598774	567453	776816	756593	722295	1.57879e+06
Q9GZS3	1	1	100	0.251571	1.21044	control	dnajc3	WD repeat-containing protein 61 (WDR61_HUMAN)	391589	689953	544356	329446	616451	499243	570542	680595	391589	1.03726e+06	625529	318099	595953	452219	688466	963003
O00232	4	4	399.79	0.251622	1.12535	control	dnajc3	26S proteasome non-ATPase regulatory subunit 12 (PSD12_HUMAN)	1.45832e+06	1.54409e+06	1.56866e+06	1.18527e+06	1.67223e+06	1.68508e+06	1.32525e+06	1.79536e+06	1.45832e+06	2.32136e+06	1.80258e+06	1.14445e+06	1.61662e+06	1.52636e+06	1.59916e+06	2.54033e+06
Q9BY44	4	4	399.864	0.251909	1.14636	control	dnajc3	Eukaryotic translation initiation factor 2A (EIF2A_HUMAN)	532994	701704	650172	483531	645085	614272	628236	827458	532994	1.05493e+06	747124	466877	623635	556414	758084	1.17081e+06
P17252	4	4	391.853	0.252039	1.87365	control	dnajc3	Protein kinase C alpha type (KPCA_HUMAN)	2.67992e+06	1.52555e+06	1.15962e+06	4.43199e+06	8.40145e+06	5.64585e+06	1.896e+06	2.41298e+06	2.67992e+06	2.29349e+06	1.33254e+06	4.27935e+06	8.12208e+06	5.11408e+06	2.28787e+06	3.41423e+06
Q13126	2	2	200	0.252395	1.24805	control	dnajc3	S-methyl-5'-thioadenosine phosphorylase (MTAP_HUMAN)	655500	1.01714e+06	690957	706520	1.2354e+06	791495	703673	1.1011e+06	655500	1.52915e+06	793991	682186	1.19432e+06	716945	849113	1.55799e+06
P51991	11	9	1087.45	0.252916	1.32099	control	dnajc3	Heterogeneous nuclear ribonucleoprotein A3 (ROA3_HUMAN)	8.82914e+06	8.63768e+06	1.12563e+07	1.07344e+07	1.69328e+07	1.44569e+07	1.32787e+07	7.45465e+06	8.82914e+06	1.29857e+07	1.29348e+07	1.03647e+07	1.63698e+07	1.30952e+07	1.60232e+07	1.05479e+07
Q00403	1	1	95.0771	0.25334	1.2441	control	dnajc3	Transcription initiation factor IIB (TF2B_HUMAN)	99302.2	179123	161404	202436	262034	178129	194964	163915	99302.2	269290	185472	195463	253320	161351	235261	231930
Q96S21	1	1	98.9834	0.253844	2.90099	control	dnajc3	Ras-related protein Rab-40C (RB40C_HUMAN)	1.02238e+06	254862	277459	1.66858e+06	2.36773e+06	5.70826e+06	835954	438763	1.02238e+06	383155	318833	1.61111e+06	2.289e+06	5.1706e+06	1.00873e+06	620824
Q13011	1	1	99.9844	0.254865	3.37696	control	dnajc3	Delta(3,5)-Delta(2,4)-dienoyl-CoA isomerase, mitochondrial (ECH1_HUMAN)	11208.1	23846.5	119918	65709.5	382849	87452.2	256473	18459.6	11208.1	35850.5	137800	63446.3	370119	79215.2	309483	26119.3
Q15582	11	11	1095.75	0.255667	2.8598	control	dnajc3	Transforming growth factor-beta-induced protein ig-h3 (BGH3_HUMAN)	2.01299e+06	1.87997e+06	1.68104e+06	3.09979e+06	9.98166e+06	1.11845e+07	2.42347e+06	1.21565e+06	2.01299e+06	2.82631e+06	1.93172e+06	2.99303e+06	9.64975e+06	1.01311e+07	2.92436e+06	1.72008e+06
Q01831	1	1	99.5516	0.255683	1.41652	dnajc3	control	DNA repair protein complementing XP-C cells (XPC_HUMAN)	59714.6	35414.1	53691.6	92485.9	36555.8	37034.9	70267	26494.1	59714.6	53240.9	61697.9	89300.5	35340.3	33546.6	84790.3	37487.7
P11233	4	1	399.98	0.255802	1.34732	control	dnajc3	Ras-related protein Ral-A (RALA_HUMAN)	2.94603e+06	1.88621e+06	3.58772e+06	3.00813e+06	4.99439e+06	4.92228e+06	2.96278e+06	2.51787e+06	2.94603e+06	2.83569e+06	4.12271e+06	2.90452e+06	4.82831e+06	4.45865e+06	3.57515e+06	3.56264e+06
Q15293	11	11	1099.17	0.255989	1.25082	control	dnajc3	Reticulocalbin-1 (RCN1_HUMAN)	2.19569e+07	1.41227e+07	2.08205e+07	2.65856e+07	2.65557e+07	3.50647e+07	2.3028e+07	1.97768e+07	2.19569e+07	2.12319e+07	2.39252e+07	2.56699e+07	2.56726e+07	3.1762e+07	2.77876e+07	2.79831e+07
O14653	1	1	99.9798	0.256024	1.34771	control	dnajc3	Golgi SNAP receptor complex member 2 (GOSR2_HUMAN)	934390	307424	512959	786207	1.13458e+06	870962	837757	581199	934390	462177	589450	759128	1.09686e+06	788927	1.01091e+06	822363
Q3KQU3	1	1	99.3633	0.256966	1.67408	control	dnajc3	MAP7 domain-containing protein 1 (MA7D1_HUMAN)	152589	307982	129574	115713	464726	231726	116638	368570	152589	463015	148896	111727	449273	209900	140746	521506
Q9BXP5	1	1	99.9596	0.257468	1.19999	control	dnajc3	Serrate RNA effector molecule homolog (SRRT_HUMAN)	224424	335918	287015	322042	437869	383814	313428	268159	224424	505014	329814	310950	423309	347663	378209	379430
Q96M27	1	1	100	0.257563	1.50295	control	dnajc3	Protein PRRC1 (PRRC1_HUMAN)	1.18898e+06	1.63494e+06	821870	503374	1.37012e+06	984156	1.18352e+06	2.69822e+06	1.18898e+06	2.45795e+06	944426	486037	1.32456e+06	891459	1.42813e+06	3.81782e+06
Q96EP5	2	2	200	0.258651	1.16758	control	dnajc3	DAZ-associated protein 1 (DAZP1_HUMAN)	1.45565e+06	1.45415e+06	1.63762e+06	1.8276e+06	2.27694e+06	1.74146e+06	2.00833e+06	1.41663e+06	1.45565e+06	2.18614e+06	1.88182e+06	1.76466e+06	2.20123e+06	1.57744e+06	2.42342e+06	2.00444e+06
Q12893	1	1	99.9378	0.258745	1.27954	control	dnajc3	Transmembrane protein 115 (TM115_HUMAN)	324543	430263	343682	359359	534896	603927	437707	288846	324543	646850	394931	346982	517110	547044	528175	408701
P00488	2	2	199.939	0.258831	3.21306	control	dnajc3	Coagulation factor XIII A chain (F13A_HUMAN)	2.14235e+06	1.02e+06	868671	3.38409e+06	4.89607e+06	1.59079e+07	1.81268e+06	1.20858e+06	2.14235e+06	1.53345e+06	998206	3.26754e+06	4.73326e+06	1.44095e+07	2.18734e+06	1.71007e+06
P23743	2	2	199.588	0.259471	1.36786	dnajc3	control	Diacylglycerol kinase alpha (DGKA_HUMAN)	204032	264930	207564	128162	104514	66141.4	140343	277283	204032	398291	238516	123748	101039	59911.6	169350	392339
Q02880	2	2	200	0.259524	1.39121	control	dnajc3	DNA topoisomerase 2-beta (TOP2B_HUMAN)	88101.9	90947	164173	128866	217927	199356	149462	90026.3	88101.9	136728	188654	124427	210681	180579	180354	127382
P04114	4	3	389.94	0.259803	1.91749	control	dnajc3	Apolipoprotein B-100 (APOB_HUMAN)	515733	411714	446340	944886	1.22272e+06	2.17797e+06	633623	411710	515733	618964	512897	912342	1.18206e+06	1.97283e+06	764585	582547
Q6P1X6	1	1	100	0.260095	1.6562	dnajc3	control	UPF0598 protein C8orf82 (CH082_HUMAN)	241719	362063	724425	204420	326796	205038	273387	120170	241719	544319	832450	197380	315929	185726	329892	170033
A8MVX0	1	1	99.7997	0.260428	1.32607	dnajc3	control	Rho guanine nucleotide exchange factor 33 (ARG33_HUMAN)	324450	181142	350104	214609	281077	143286	233981	148778	324450	272325	402311	207217	271731	129790	282342	210513
Q7Z478	1	1	91.7303	0.260923	1.20952	control	dnajc3	ATP-dependent RNA helicase DHX29 (DHX29_HUMAN)	213368	231966	231180	241843	353312	251070	194280	312105	213368	348733	265653	233513	341564	227422	234435	441611
Q92544	2	2	199.828	0.261522	1.35435	control	dnajc3	Transmembrane 9 superfamily member 4 (TM9S4_HUMAN)	572074	560689	547498	547007	961468	957275	687024	410738	572074	842931	629139	528167	929497	867110	829023	581171
Q6NYC1	1	1	100	0.261662	1.74016	control	dnajc3	Bifunctional arginine demethylase and lysyl-hydroxylase JMJD6 (JMJD6_HUMAN)	52295.5	72260	42119.6	106074	132234	220518	58258.2	63617.6	52295.5	108634	48400.3	102421	127837	199748	70299.4	90015.3
Q8IZ83	1	1	100	0.26167	1.5311	dnajc3	control	Aldehyde dehydrogenase family 16 member A1 (A16A1_HUMAN)	167000	262000	143672	93422.9	93970.3	16731	80602.6	243740	167000	393886	165096	90205.2	90845.6	15155.2	97262.1	344878
Q9H0L4	2	1	199.779	0.261686	1.34533	control	dnajc3	Cleavage stimulation factor subunit 2 tau variant (CSTFT_HUMAN)	43372.4	68059.8	81235	56054.5	116086	98753.8	53437.2	66335.2	43372.4	102320	93348.6	54123.8	112226	89452.3	64482	93860.5
O75489	1	1	99.9596	0.262042	1.33028	control	dnajc3	NADH dehydrogenase [ubiquinone] iron-sulfur protein 3, mitochondrial (NDUS3_HUMAN)	164571	202753	248749	279168	410260	290038	314253	176369	164571	304815	285842	269553	396618	262720	379206	249551
Q9H1K1	1	1	100	0.262091	1.2686	dnajc3	control	Iron-sulfur cluster assembly enzyme ISCU, mitochondrial (ISCU_HUMAN)	796297	832085	1.29155e+06	827251	1.16574e+06	513990	736942	537122	796297	1.25094e+06	1.48414e+06	798758	1.12698e+06	465577	889258	759996
P27824	12	12	1298.65	0.262189	1.39901	control	dnajc3	Calnexin (CALX_HUMAN)	1.72661e+07	1.745e+07	1.77992e+07	1.76511e+07	3.46291e+07	3.03914e+07	1.98454e+07	1.32978e+07	1.72661e+07	2.62341e+07	2.04533e+07	1.70432e+07	3.34776e+07	2.75288e+07	2.39471e+07	1.88156e+07
Q9NYB0	1	1	100	0.262591	1.2486	control	dnajc3	Telomeric repeat-binding factor 2-interacting protein 1 (TE2IP_HUMAN)	749180	760988	628489	610831	908847	916042	541065	1.06705e+06	749180	1.14406e+06	722208	589792	878626	829761	652896	1.50981e+06
P08237	1	1	91.6616	0.26293	1.34383	dnajc3	control	ATP-dependent 6-phosphofructokinase, muscle type (PFKAM_HUMAN)	197164	306065	191683	161731	122038	100343	57769.8	357313	197164	460133	220266	156160	117980	90891.9	69710.1	505578
Q15287	1	1	100	0.263435	1.29283	control	dnajc3	RNA-binding protein with serine-rich domain 1 (RNPS1_HUMAN)	1.99045e+06	3.2719e+06	2.88597e+06	3.06133e+06	4.39436e+06	4.57175e+06	3.20697e+06	2.31907e+06	1.99045e+06	4.91892e+06	3.31632e+06	2.95589e+06	4.24824e+06	4.14114e+06	3.86981e+06	3.28134e+06
O00116	3	3	299.899	0.263664	1.1777	control	dnajc3	Alkyldihydroxyacetonephosphate synthase, peroxisomal (ADAS_HUMAN)	1.43314e+06	1.11385e+06	1.01928e+06	1.37085e+06	1.57664e+06	1.48296e+06	1.68259e+06	1.07226e+06	1.43314e+06	1.67455e+06	1.17127e+06	1.32363e+06	1.52421e+06	1.34328e+06	2.03036e+06	1.51718e+06
P28300	2	2	200	0.264995	1.35671	dnajc3	control	Protein-lysine 6-oxidase (LYOX_HUMAN)	2.44936e+06	1.1346e+06	1.02844e+06	1.52152e+06	1.23661e+06	965485	1.08926e+06	1.22983e+06	2.44936e+06	1.70573e+06	1.1818e+06	1.46911e+06	1.19549e+06	874547	1.3144e+06	1.74014e+06
P30042	2	2	199.96	0.265067	1.24941	dnajc3	control	ES1 protein homolog, mitochondrial (ES1_HUMAN)	494238	471751	700377	589033	268013	557963	623812	355387	494238	709223	804816	568745	259101	505409	752746	502853
P18065	1	1	100	0.265165	2.91562	control	dnajc3	Insulin-like growth factor-binding protein 2 (IBP2_HUMAN)	238001	57385.4	26892.4	311942	505050	1.12783e+06	114358	101913	238001	86272.2	30902.5	301198	488256	1.0216e+06	137994	144201
Q96T51	1	1	100	0.266301	1.22934	dnajc3	control	RUN and FYVE domain-containing protein 1 (RUFY1_HUMAN)	62485.8	106542	98214.8	71843.3	61684.5	58750.3	63541.5	91851.9	62485.8	160173	112860	69368.8	59633.3	53216.7	76674.7	129965
Q15019	8	7	797.936	0.266703	1.24025	dnajc3	control	Septin-2 (SEPT2_HUMAN)	5.48785e+06	4.52282e+06	4.51305e+06	3.46744e+06	2.50398e+06	2.98222e+06	2.99565e+06	6.0243e+06	5.48785e+06	6.79954e+06	5.18603e+06	3.34801e+06	2.42071e+06	2.70132e+06	3.61481e+06	8.52403e+06
P55145	6	6	590.103	0.266865	1.28039	control	dnajc3	Mesencephalic astrocyte-derived neurotrophic factor (MANF_HUMAN)	3.17073e+06	3.10911e+06	2.45631e+06	3.35577e+06	5.00858e+06	4.26444e+06	3.86227e+06	2.34713e+06	3.17073e+06	4.67419e+06	2.82259e+06	3.24019e+06	4.84203e+06	3.86278e+06	4.66055e+06	3.32105e+06
P07858	11	11	1194.03	0.26695	1.1465	control	dnajc3	Cathepsin B (CATB_HUMAN)	2.6449e+07	2.97075e+07	3.31683e+07	3.38054e+07	3.83833e+07	4.04591e+07	2.70101e+07	3.53166e+07	2.6449e+07	4.46617e+07	3.81142e+07	3.26411e+07	3.7107e+07	3.66483e+07	3.25927e+07	4.9971e+07
Q969H8	5	5	499.259	0.267139	1.1423	control	dnajc3	Myeloid-derived growth factor (MYDGF_HUMAN)	5.01393e+06	5.26615e+06	4.54353e+06	4.95232e+06	7.2259e+06	5.00195e+06	5.6256e+06	4.73664e+06	5.01393e+06	7.91704e+06	5.22105e+06	4.78175e+06	6.98563e+06	4.53082e+06	6.78834e+06	6.70208e+06
P49750	2	2	199.697	0.267163	1.305	control	dnajc3	YLP motif-containing protein 1 (YLPM1_HUMAN)	515274	483299	392892	427734	541385	405322	918184	509166	515274	726584	451479	413002	523383	367145	1.10796e+06	720440
Q07666	3	3	292.874	0.267777	1.507	control	dnajc3	KH domain-containing, RNA-binding, signal transduction-associated protein 1 (KHDR1_HUMAN)	1.40036e+06	1.30527e+06	1.89734e+06	1.73453e+06	3.94727e+06	2.51194e+06	1.91697e+06	1.17445e+06	1.40036e+06	1.96232e+06	2.18027e+06	1.67479e+06	3.81602e+06	2.27534e+06	2.31319e+06	1.66177e+06
Q96GZ6	1	1	100	0.268363	1.22813	control	dnajc3	Solute carrier family 41 member 3 (S41A3_HUMAN)	31024.3	46153.9	33702.1	39196.5	50717.2	32639	59732.3	41225.7	31024.3	69387	38727.7	37846.4	49030.8	29564.7	72078.2	58332
Q2M2I8	1	1	100	0.268937	1.91633	control	dnajc3	AP2-associated protein kinase 1 (AAK1_HUMAN)	11616	5699.08	0	106062	52989.3	138947	9782.63	34712.8	11616	8567.9	0	102409	51227.3	125860	11804.6	49116.6
Q8IY81	2	2	199.938	0.269556	1.32732	control	dnajc3	pre-rRNA processing protein FTSJ3 (SPB1_HUMAN)	937042	885802	887931	960394	1.239e+06	1.68067e+06	1.27423e+06	678917	937042	1.3317e+06	1.02034e+06	927316	1.1978e+06	1.52237e+06	1.5376e+06	960628
Q96CS3	5	5	498.351	0.269601	1.17057	control	dnajc3	FAS-associated factor 2 (FAF2_HUMAN)	1.56136e+06	1.50245e+06	1.31308e+06	1.64798e+06	2.04844e+06	1.90886e+06	1.83335e+06	1.26191e+06	1.56136e+06	2.25876e+06	1.50889e+06	1.59122e+06	1.98032e+06	1.72907e+06	2.21228e+06	1.78553e+06
P14868	6	6	588.692	0.269651	1.08934	control	dnajc3	Aspartate--tRNA ligase, cytoplasmic (SYDC_HUMAN)	3.99559e+06	4.1954e+06	4.8252e+06	3.40543e+06	4.47792e+06	4.48898e+06	4.19383e+06	4.72793e+06	3.99559e+06	6.30729e+06	5.54472e+06	3.28814e+06	4.32902e+06	4.06617e+06	5.06064e+06	6.68974e+06
O76094	3	3	300	0.269745	1.12797	control	dnajc3	Signal recognition particle subunit SRP72 (SRP72_HUMAN)	923157	980149	833396	765713	957680	988439	814030	1.19047e+06	923157	1.47354e+06	957670	739340	925836	895339	982279	1.68444e+06
P06576	24	22	2389.13	0.269778	1.29967	control	dnajc3	ATP synthase subunit beta, mitochondrial (ATPB_HUMAN)	1.196e+07	1.29484e+07	1.53763e+07	1.27841e+07	2.39101e+07	1.76704e+07	1.71301e+07	1.02616e+07	1.196e+07	1.94665e+07	1.76692e+07	1.23437e+07	2.3115e+07	1.60061e+07	2.06707e+07	1.45195e+07
O75718	3	3	299.99	0.269782	1.38967	control	dnajc3	Cartilage-associated protein (CRTAP_HUMAN)	2.10167e+06	2.31942e+06	1.5782e+06	1.55085e+06	3.06901e+06	2.44199e+06	3.60481e+06	1.37637e+06	2.10167e+06	3.48697e+06	1.81354e+06	1.49744e+06	2.96696e+06	2.21198e+06	4.34988e+06	1.94749e+06
Q9Y4K0	3	3	299.922	0.270558	1.24336	control	dnajc3	Lysyl oxidase homolog 2 (LOXL2_HUMAN)	1.05028e+06	532024	469975	410968	634998	823711	939698	664289	1.05028e+06	799836	540057	396813	613883	746126	1.13392e+06	939931
P23141	1	1	99.7272	0.270801	4.39072	control	dnajc3	Liver carboxylesterase 1 (EST1_HUMAN)	705527	358079	434692	1.83991e+06	2.94544e+06	1.0547e+07	716786	447943	705527	538330	499513	1.77654e+06	2.8475e+06	9.55357e+06	864936	633814
P61586	12	3	1181.52	0.270875	1.14895	dnajc3	control	Transforming protein RhoA (RHOA_HUMAN)	4.75444e+06	5.79576e+06	4.78677e+06	4.30623e+06	3.98127e+06	3.48486e+06	3.89062e+06	5.73986e+06	4.75444e+06	8.71324e+06	5.50057e+06	4.15791e+06	3.84889e+06	3.15662e+06	4.69477e+06	8.12157e+06
P53396	19	19	1895.29	0.271276	1.28755	control	dnajc3	ATP-citrate synthase (ACLY_HUMAN)	3.40789e+06	5.11175e+06	2.49369e+06	2.96011e+06	5.11083e+06	4.54014e+06	2.83467e+06	5.50582e+06	3.40789e+06	7.68492e+06	2.86554e+06	2.85816e+06	4.94088e+06	4.11251e+06	3.42056e+06	7.79041e+06
Q9Y4P3	1	1	100	0.271478	1.25383	control	dnajc3	Transducin beta-like protein 2 (TBL2_HUMAN)	2.32674e+06	1.7338e+06	1.83755e+06	1.82239e+06	2.69692e+06	2.86945e+06	2.6259e+06	1.48788e+06	2.32674e+06	2.60656e+06	2.11156e+06	1.75962e+06	2.60724e+06	2.59918e+06	3.16864e+06	2.10527e+06
Q9UHQ9	2	2	199.799	0.271838	1.11225	control	dnajc3	NADH-cytochrome b5 reductase 1 (NB5R1_HUMAN)	1.25017e+06	1.02047e+06	1.05352e+06	1.1437e+06	1.19751e+06	1.34044e+06	1.40891e+06	1.02251e+06	1.25017e+06	1.53415e+06	1.21062e+06	1.10431e+06	1.15769e+06	1.21418e+06	1.70011e+06	1.4468e+06
P43353	1	1	99.9798	0.273688	1.71507	dnajc3	control	Aldehyde dehydrogenase family 3 member B1 (AL3B1_HUMAN)	217214	73888.1	122211	52997	98570	74417.6	68379	30522.7	217214	111082	140435	51171.6	95292.3	67408.3	82512.1	43187.9
Q14554	4	2	398.836	0.273764	1.25416	control	dnajc3	Protein disulfide-isomerase A5 (PDIA5_HUMAN)	1.00391e+06	636392	799252	1.16049e+06	1.15464e+06	1.49612e+06	1.08216e+06	782128	1.00391e+06	956740	918434	1.12052e+06	1.11625e+06	1.3552e+06	1.30582e+06	1.10667e+06
Q8IYB3	1	1	98.3	0.273861	1.2334	control	dnajc3	Serine/arginine repetitive matrix protein 1 (SRRM1_HUMAN)	117254	240032	237930	204625	203097	280886	293563	208974	117254	360860	273410	197577	196343	254430	354239	295687
Q9UMS4	4	4	490.433	0.274852	1.18566	control	dnajc3	Pre-mRNA-processing factor 19 (PRP19_HUMAN)	2.01459e+06	2.41918e+06	2.72228e+06	2.5878e+06	3.33698e+06	3.07635e+06	3.11812e+06	2.02144e+06	2.01459e+06	3.63696e+06	3.12822e+06	2.49867e+06	3.22602e+06	2.78659e+06	3.76259e+06	2.86023e+06
P52815	1	1	99.8484	0.275069	1.24326	control	dnajc3	39S ribosomal protein L12, mitochondrial (RM12_HUMAN)	282915	307558	318555	182262	329867	352492	437353	237042	282915	462377	366057	175985	318898	319291	527748	335401
P35250	1	1	99.9899	0.275227	1.38987	control	dnajc3	Replication factor C subunit 2 (RFC2_HUMAN)	119188	282395	152931	160458	243982	325657	131482	292596	119188	424548	175735	154932	235869	294984	158658	414007
Q9BTD8	3	2	294.375	0.275251	1.15393	dnajc3	control	RNA-binding protein 42 (RBM42_HUMAN)	91937.2	139445	107516	106471	80183.7	104238	113722	87814.2	91937.2	209639	123549	102804	77517.5	94420.3	137227	124252
Q6YHK3	12	11	1297.45	0.275597	1.21059	control	dnajc3	CD109 antigen (CD109_HUMAN)	3.47604e+06	3.45991e+06	4.52109e+06	3.76731e+06	5.70656e+06	4.94506e+06	4.67031e+06	3.10847e+06	3.47604e+06	5.20157e+06	5.19527e+06	3.63755e+06	5.51681e+06	4.47929e+06	5.63561e+06	4.39831e+06
Q8NI27	1	1	99.7675	0.275641	1.4668	control	dnajc3	THO complex subunit 2 (THOC2_HUMAN)	51968.5	85461.4	101020	85779.2	213727	88226.8	95609.7	78015.9	51968.5	128481	116084	82824.8	206620	79916.8	115371	110388
Q9UPN3	14	14	1397.88	0.275659	1.12335	control	dnajc3	Microtubule-actin cross-linking factor 1, isoforms 1/2/3/5 (MACF1_HUMAN)	490755	450064	395741	404030	530612	556640	476482	391551	490755	676619	454753	390114	512968	504211	574964	554022
P55795	7	3	688.673	0.275755	1.32945	control	dnajc3	Heterogeneous nuclear ribonucleoprotein H2 (HNRH2_HUMAN)	969704	920279	1.34949e+06	1.24838e+06	2.11705e+06	1.57926e+06	1.40119e+06	868866	969704	1.38353e+06	1.55072e+06	1.20538e+06	2.04666e+06	1.43052e+06	1.6908e+06	1.2294e+06
P04040	4	4	396.169	0.275814	1.29991	control	dnajc3	Catalase (CATA_HUMAN)	904958	885447	872162	653563	1.65271e+06	929962	994074	733929	904958	1.33117e+06	1.00222e+06	631053	1.59776e+06	842370	1.19954e+06	1.03847e+06
Q13595	1	1	100	0.275935	1.21282	control	dnajc3	Transformer-2 protein homolog alpha (TRA2A_HUMAN)	1.70888e+06	1.85019e+06	1.7273e+06	2.01355e+06	2.58208e+06	2.5761e+06	2.24452e+06	1.45077e+06	1.70888e+06	2.78155e+06	1.98487e+06	1.9442e+06	2.49622e+06	2.33346e+06	2.70843e+06	2.05276e+06
Q9NUQ9	2	2	200	0.276371	1.17981	control	dnajc3	Protein FAM49B (FA49B_HUMAN)	333734	328697	458242	383184	431312	408296	351643	583011	333734	494157	526574	369986	416971	369839	424323	824927
Q9H845	3	3	289.008	0.276572	1.1915	dnajc3	control	Acyl-CoA dehydrogenase family member 9, mitochondrial (ACAD9_HUMAN)	305886	306844	469225	392817	367026	285220	349595	235907	305886	461305	539195	379288	354822	258355	421851	333795
Q7Z5K2	1	1	99.899	0.276771	1.21608	control	dnajc3	Wings apart-like protein homolog (WAPL_HUMAN)	20910.5	44759.2	34630.4	30924.6	48482.8	40406.2	39774	30916.9	20910.5	67290.2	39794.4	29859.5	46870.7	36600.4	47994.8	43745.7
Q9H3U1	1	1	99.8688	0.277608	4.41558	control	dnajc3	Protein unc-45 homolog A (UN45A_HUMAN)	1.18491e+06	425231	492584	1.61099e+06	2.32567e+06	1.26279e+07	843667	601002	1.18491e+06	639285	566037	1.55551e+06	2.24834e+06	1.14385e+07	1.01804e+06	850384
P07910	11	10	1098.55	0.278752	1.17767	control	dnajc3	Heterogeneous nuclear ribonucleoproteins C1/C2 (HNRPC_HUMAN)	6.3148e+06	7.05614e+06	9.77296e+06	8.4935e+06	1.07088e+07	8.8292e+06	1.06398e+07	7.08052e+06	6.3148e+06	1.06081e+07	1.12303e+07	8.20096e+06	1.03527e+07	7.99759e+06	1.28389e+07	1.00185e+07
Q9H2U2	1	1	100	0.279215	1.3752	dnajc3	control	Inorganic pyrophosphatase 2, mitochondrial (IPYR2_HUMAN)	683536	629501	1.29771e+06	1.06445e+06	780317	725593	845585	320991	683536	946381	1.49123e+06	1.02779e+06	754370	657250	1.02036e+06	454184
P47914	2	2	199.709	0.279219	1.14853	control	dnajc3	60S ribosomal protein L29 (RL29_HUMAN)	8.62455e+06	1.13003e+07	7.0879e+06	1.07121e+07	1.30507e+07	1.02025e+07	1.01758e+07	9.89907e+06	8.62455e+06	1.69886e+07	8.14483e+06	1.03432e+07	1.26168e+07	9.24152e+06	1.22791e+07	1.40066e+07
Q8NFQ8	1	1	100	0.27974	1.33694	control	dnajc3	Torsin-1A-interacting protein 2 (TOIP2_HUMAN)	157420	121206	276261	180744	361535	242872	224333	154755	157420	182220	317457	174518	349514	219996	270700	218969
O14908	1	1	99.8101	0.280441	1.22588	control	dnajc3	PDZ domain-containing protein GIPC1 (GIPC1_HUMAN)	1.53491e+06	1.58806e+06	1.22749e+06	1.29616e+06	2.35288e+06	1.27253e+06	1.42251e+06	1.87419e+06	1.53491e+06	2.38747e+06	1.41054e+06	1.25152e+06	2.27464e+06	1.15267e+06	1.71652e+06	2.65187e+06
Q9UGI8	2	2	199.783	0.282417	1.21003	dnajc3	control	Testin (TES_HUMAN)	262427	329877	222998	283648	89001.7	92802.4	127409	598987	262427	495931	256251	273879	86042.3	84061.4	153743	847532
P05452	1	1	99.6379	0.28244	3.82116	control	dnajc3	Tetranectin (TETN_HUMAN)	102836	23488	74440.1	217073	796076	674635	63039.1	62868.6	102836	35311.4	85540.4	209596	769605	611092	76068.4	88955.4
Q96K17	1	1	100	0.282849	1.24442	control	dnajc3	Transcription factor BTF3 homolog 4 (BT3L4_HUMAN)	1.95609e+06	3.63816e+06	3.73623e+06	1.93809e+06	3.0545e+06	2.98878e+06	3.27036e+06	4.70916e+06	1.95609e+06	5.46955e+06	4.29336e+06	1.87134e+06	2.95293e+06	2.70727e+06	3.9463e+06	6.66319e+06
Q8WUA7	1	1	97.5412	0.282924	1.4943	dnajc3	control	TBC1 domain family member 22A (TB22A_HUMAN)	150121	204513	101610	70772.8	74973.1	33160.1	88309.4	156242	150121	307461	116762	68335.3	72480.1	30036.7	106562	221074
P53992	3	3	299.146	0.283709	1.3553	control	dnajc3	Protein transport protein Sec24C (SC24C_HUMAN)	210872	381511	253093	176218	457926	306784	198205	421785	210872	573557	290834	170148	442699	277888	239172	596802
P62316	6	6	681.526	0.283843	1.24565	control	dnajc3	Small nuclear ribonucleoprotein Sm D2 (SMD2_HUMAN)	2.20116e+06	2.36652e+06	2.65563e+06	2.90263e+06	4.09442e+06	3.47865e+06	3.02756e+06	2.01276e+06	2.20116e+06	3.55779e+06	3.05163e+06	2.80265e+06	3.95827e+06	3.151e+06	3.65332e+06	2.84794e+06
Q9UNZ2	3	3	299.984	0.283925	1.24232	control	dnajc3	NSFL1 cofactor p47 (NSF1C_HUMAN)	1.06499e+06	1.36582e+06	1.06093e+06	849978	1.34127e+06	1.4983e+06	874443	1.67979e+06	1.06499e+06	2.05335e+06	1.21913e+06	820703	1.29667e+06	1.35718e+06	1.05518e+06	2.3768e+06
P07305	2	2	198.37	0.28398	1.28243	control	dnajc3	Histone H1.0 (H10_HUMAN)	1.34234e+06	1.25899e+06	2.03669e+06	1.55317e+06	1.61095e+06	1.3539e+06	2.80469e+06	2.17026e+06	1.34234e+06	1.89275e+06	2.3404e+06	1.49968e+06	1.55738e+06	1.22638e+06	3.38438e+06	3.07079e+06
P30530	1	1	100	0.284077	1.6305	dnajc3	control	Tyrosine-protein kinase receptor UFO (UFO_HUMAN)	135261	388733	238580	107232	76860.6	64194.5	199974	192429	135261	584415	274157	103538	74304.8	58148.1	241307	272276
P33527	2	2	199.98	0.284699	1.26668	control	dnajc3	Multidrug resistance-associated protein 1 (MRP1_HUMAN)	134434	147775	150280	251244	251337	218570	258840	137320	134434	222162	172690	242590	242980	197983	312338	194300
P09543	3	3	299.99	0.284737	1.19275	control	dnajc3	2',3'-cyclic-nucleotide 3'-phosphodiesterase (CN37_HUMAN)	749033	859759	818932	742896	954134	1.24929e+06	673688	904654	749033	1.29255e+06	941049	717309	922407	1.13162e+06	812931	1.28003e+06
Q8NBJ7	3	3	298.156	0.285063	1.13386	dnajc3	control	Sulfatase-modifying factor 2 (SUMF2_HUMAN)	1.90406e+06	1.69631e+06	1.57329e+06	1.72638e+06	1.8279e+06	1.76107e+06	1.37919e+06	1.11725e+06	1.90406e+06	2.5502e+06	1.80789e+06	1.66692e+06	1.76712e+06	1.5952e+06	1.66425e+06	1.58084e+06
Q14978	1	1	99.8385	0.285508	1.26917	control	dnajc3	Nucleolar and coiled-body phosphoprotein 1 (NOLC1_HUMAN)	155362	224101	197263	304859	362730	306236	267575	182342	155362	336910	226678	294359	350669	277392	322879	258004
P55263	1	1	100	0.285574	1.26136	dnajc3	control	Adenosine kinase (ADK_HUMAN)	707149	1.16894e+06	738116	722061	416326	272732	328484	1.62743e+06	707149	1.75737e+06	848182	697192	402483	247044	396378	2.30272e+06
Q08722	1	1	98.9488	0.285797	1.15319	control	dnajc3	Leukocyte surface antigen CD47 (CD47_HUMAN)	646616	524001	621967	454207	757830	679574	654095	499478	646616	787774	714714	438563	732631	615565	789288	706733
P54577	4	4	399.252	0.286332	1.26035	dnajc3	control	Tyrosine--tRNA ligase, cytoplasmic (SYYC_HUMAN)	646819	1.06793e+06	995824	604936	513936	600593	596889	919217	646819	1.60551e+06	1.14432e+06	584101	496847	544024	720258	1.30064e+06
P18859	4	4	399.738	0.28653	1.24971	control	dnajc3	ATP synthase-coupling factor 6, mitochondrial (ATP5J_HUMAN)	3.27702e+06	3.02705e+06	3.71333e+06	2.83102e+06	5.71705e+06	4.23551e+06	3.23895e+06	2.86531e+06	3.27702e+06	4.55082e+06	4.26705e+06	2.73351e+06	5.52695e+06	3.83657e+06	3.9084e+06	4.05424e+06
P35659	2	2	199.909	0.286654	1.09451	dnajc3	control	Protein DEK (DEK_HUMAN)	924420	1.25693e+06	1.07549e+06	1.16773e+06	995678	1.09418e+06	939094	1.01356e+06	924420	1.88964e+06	1.23586e+06	1.12751e+06	962570	991120	1.13319e+06	1.43413e+06
O75964	3	2	299.97	0.287529	1.21262	control	dnajc3	ATP synthase subunit g, mitochondrial (ATP5L_HUMAN)	2.13743e+06	2.07201e+06	2.33175e+06	2.54258e+06	3.40643e+06	2.69867e+06	3.0897e+06	1.82036e+06	2.13743e+06	3.11502e+06	2.67945e+06	2.45501e+06	3.29316e+06	2.44449e+06	3.7283e+06	2.5757e+06
Q9UP95	3	3	300	0.287599	1.25532	control	dnajc3	Solute carrier family 12 member 4 (S12A4_HUMAN)	315970	214132	198253	293617	402542	380725	285834	213804	315970	321922	227816	283504	389157	344865	344912	302520
P48426	1	1	100	0.288426	1.18937	control	dnajc3	Phosphatidylinositol 5-phosphate 4-kinase type-2 alpha (PI42A_HUMAN)	378898	543118	292964	356525	401085	433490	607284	427247	378898	816515	336650	344245	387748	392660	732801	604530
P41567	3	2	300	0.288739	1.29942	control	dnajc3	Eukaryotic translation initiation factor 1 (EIF1_HUMAN)	1.40176e+06	2.45413e+06	1.24385e+06	1.38109e+06	1.79754e+06	2.00814e+06	1.46697e+06	3.14869e+06	1.40176e+06	3.68949e+06	1.42933e+06	1.33352e+06	1.73777e+06	1.819e+06	1.77017e+06	4.45522e+06
Q6NXT4	1	1	100	0.289092	1.44389	control	dnajc3	Zinc transporter 6 (ZNT6_HUMAN)	382449	266576	223831	353972	590881	604540	352904	223083	382449	400766	257208	341780	571233	547599	425845	315649
P56537	1	1	100	0.28942	1.23936	dnajc3	control	Eukaryotic translation initiation factor 6 (IF6_HUMAN)	1.14625e+06	1.09331e+06	1.27373e+06	1.04406e+06	799588	1.17504e+06	423913	1.27863e+06	1.14625e+06	1.64366e+06	1.46366e+06	1.0081e+06	773000	1.06436e+06	511530	1.80919e+06
O43592	1	1	100	0.290681	1.39963	dnajc3	control	Exportin-T (XPOT_HUMAN)	101333	207870	173341	91735.4	93118.6	18515.1	57252.1	241422	101333	312509	199189	88575.8	90022.2	16771.2	69085.3	341598
Q96A49	3	3	299.99	0.290728	1.64833	control	dnajc3	Synapse-associated protein 1 (SYAP1_HUMAN)	234798	225590	160566	133327	164455	336125	166201	576524	234798	339148	184510	128735	158987	304466	200553	815748
Q9BUN8	1	1	98.4129	0.290981	1.26707	control	dnajc3	Derlin-1 (DERL1_HUMAN)	271779	189304	324810	268649	396363	415991	312333	211494	271779	284596	373245	259396	383183	376809	376888	299251
O60488	6	5	599.56	0.291113	1.07238	control	dnajc3	Long-chain-fatty-acid--CoA ligase 4 (ACSL4_HUMAN)	1.00276e+06	1.2198e+06	1.24237e+06	1.17237e+06	1.30078e+06	1.34317e+06	1.14894e+06	1.18005e+06	1.00276e+06	1.83382e+06	1.42763e+06	1.132e+06	1.25753e+06	1.21666e+06	1.38641e+06	1.6697e+06
P43304	2	2	200	0.292425	1.30082	control	dnajc3	Glycerol-3-phosphate dehydrogenase, mitochondrial (GPDM_HUMAN)	522942	541582	916997	449644	1.02448e+06	836372	831086	470567	522942	814205	1.05374e+06	434157	990418	757595	1.00286e+06	665826
Q9Y2R0	1	1	99.1914	0.29273	2.92317	control	dnajc3	Cytochrome c oxidase assembly factor 3 homolog, mitochondrial (COA3_HUMAN)	2.19659e+06	808509	1.20258e+06	2.8563e+06	9.06196e+06	8.87461e+06	1.87508e+06	837622	2.19659e+06	1.2155e+06	1.38191e+06	2.75793e+06	8.76063e+06	8.03872e+06	2.26263e+06	1.18519e+06
P19338	15	15	1497.75	0.293738	1.23189	control	dnajc3	Nucleolin (NUCL_HUMAN)	9.02704e+06	1.14981e+07	1.13999e+07	1.26915e+07	1.49439e+07	1.81278e+07	1.27349e+07	9.15627e+06	9.02704e+06	1.7286e+07	1.30998e+07	1.22544e+07	1.4447e+07	1.64204e+07	1.53671e+07	1.29556e+07
Q7Z2W4	5	5	498.539	0.294155	1.19261	control	dnajc3	Zinc finger CCCH-type antiviral protein 1 (ZCCHV_HUMAN)	928156	1.13282e+06	588211	799198	1.20696e+06	1.02799e+06	781899	1.09573e+06	928156	1.70306e+06	675924	771672	1.16683e+06	931160	943507	1.5504e+06
P30085	4	3	392.474	0.294602	1.42194	control	dnajc3	UMP-CMP kinase (KCY_HUMAN)	621883	927614	490931	516948	837523	670820	563886	1.5642e+06	621883	1.39456e+06	564137	499143	809674	607636	680434	2.21325e+06
Q9UHB9	4	4	398.332	0.294743	1.10318	control	dnajc3	Signal recognition particle subunit SRP68 (SRP68_HUMAN)	522033	636212	545775	428626	558237	626518	534114	633815	522033	956470	627160	413863	539675	567507	644508	896812
P29558	1	1	100	0.295337	1.29678	control	dnajc3	RNA-binding motif, single-stranded-interacting protein 1 (RBMS1_HUMAN)	2.00577e+06	1.57252e+06	2.23999e+06	2.39152e+06	2.91642e+06	3.88459e+06	2.04113e+06	1.80413e+06	2.00577e+06	2.3641e+06	2.57401e+06	2.30915e+06	2.81944e+06	3.5187e+06	2.463e+06	2.55275e+06
Q6UXH1	1	1	99.8794	0.295409	1.31045	control	dnajc3	Cysteine-rich with EGF-like domain protein 2 (CREL2_HUMAN)	423705	322976	342716	459816	690273	617885	410362	311649	423705	485556	393821	443979	667320	559687	495179	440965
P42765	9	9	895.885	0.2961	1.20548	control	dnajc3	3-ketoacyl-CoA thiolase, mitochondrial (THIM_HUMAN)	2.53733e+06	3.08608e+06	3.44779e+06	3.19842e+06	5.12724e+06	3.74151e+06	2.99576e+06	2.9263e+06	2.53733e+06	4.63956e+06	3.96191e+06	3.08826e+06	4.95675e+06	3.3891e+06	3.61495e+06	4.14055e+06
Q15424	4	2	393.613	0.296435	1.24145	control	dnajc3	Scaffold attachment factor B1 (SAFB1_HUMAN)	905205	1.14253e+06	1.16533e+06	1.27647e+06	1.79634e+06	1.59641e+06	1.27575e+06	905053	905205	1.71766e+06	1.3391e+06	1.23251e+06	1.73661e+06	1.44605e+06	1.53944e+06	1.2806e+06
Q8TAT6	2	2	199.929	0.296854	1.29206	control	dnajc3	Nuclear protein localization protein 4 homolog (NPL4_HUMAN)	754712	1.15685e+06	790438	744839	987276	1.11501e+06	714172	1.63707e+06	754712	1.73919e+06	908306	719185	954447	1.00999e+06	861782	2.31635e+06
Q69YN2	1	1	100	0.297568	1.20718	control	dnajc3	CWF19-like protein 1 (C19L1_HUMAN)	276085	507847	358846	456287	345358	525920	561658	497422	276085	763489	412356	440571	333874	476384	677746	703823
Q86TI2	1	1	100	0.297811	1.64851	control	dnajc3	Dipeptidyl peptidase 9 (DPP9_HUMAN)	151278	237489	213200	115490	397841	332980	99348.2	352566	151278	357037	244991	111513	384612	301617	119882	498860
P24752	4	4	399.296	0.298338	1.18148	dnajc3	control	Acetyl-CoA acetyltransferase, mitochondrial (THIL_HUMAN)	2.2618e+06	2.44218e+06	3.6857e+06	2.7886e+06	2.94635e+06	2.37084e+06	2.27561e+06	1.86845e+06	2.2618e+06	3.67153e+06	4.2353e+06	2.69256e+06	2.84837e+06	2.14753e+06	2.74595e+06	2.64375e+06
P01023	5	5	493.172	0.298883	1.8529	control	dnajc3	Alpha-2-macroglobulin (A2MG_HUMAN)	6.91605e+06	3.19915e+06	5.23019e+06	1.10681e+07	1.37472e+07	2.34259e+07	7.63541e+06	4.13309e+06	6.91605e+06	4.80955e+06	6.0101e+06	1.06869e+07	1.32901e+07	2.12194e+07	9.21356e+06	5.84809e+06
Q9H3Z4	2	2	199.849	0.299193	1.21446	dnajc3	control	DnaJ homolog subfamily C member 5 (DNJC5_HUMAN)	469843	369231	319425	447449	230229	232804	514797	344525	469843	555096	367057	432038	222574	210877	621199	487484
Q99627	1	1	100	0.299237	1.24298	control	dnajc3	COP9 signalosome complex subunit 8 (CSN8_HUMAN)	1.20725e+06	1.56425e+06	1.27787e+06	1.08178e+06	1.46825e+06	2.25438e+06	1.08241e+06	1.57286e+06	1.20725e+06	2.35166e+06	1.46843e+06	1.04452e+06	1.41943e+06	2.04204e+06	1.30613e+06	2.22551e+06
A0FGR8	6	6	589.063	0.300156	1.18601	control	dnajc3	Extended synaptotagmin-2 (ESYT2_HUMAN)	475169	415400	388574	404907	576199	473529	601383	346196	475169	624505	446517	390962	557039	428927	725681	489848
Q8NBJ5	5	5	499.007	0.300687	1.52815	control	dnajc3	Procollagen galactosyltransferase 1 (GT251_HUMAN)	1.00041e+06	1.21195e+06	1.06999e+06	1.31804e+06	2.77047e+06	1.91674e+06	1.60918e+06	733684	1.00041e+06	1.82202e+06	1.22955e+06	1.27264e+06	2.67835e+06	1.7362e+06	1.94178e+06	1.03812e+06
Q9Y3A6	2	2	199.838	0.301207	1.18236	control	dnajc3	Transmembrane emp24 domain-containing protein 5 (TMED5_HUMAN)	605755	609995	795250	776396	1.02713e+06	927766	724041	616780	605755	917056	913835	749655	992973	840381	873691	872708
Q99720	1	1	99.6421	0.301471	1.29256	control	dnajc3	Sigma non-opioid intracellular receptor 1 (SGMR1_HUMAN)	837891	1.03228e+06	1.04558e+06	975362	1.50491e+06	1.58711e+06	1.22576e+06	711722	837891	1.55191e+06	1.20149e+06	941768	1.45487e+06	1.43763e+06	1.4791e+06	1.00705e+06
Q99805	3	3	298.639	0.301484	1.26288	control	dnajc3	Transmembrane 9 superfamily member 2 (TM9S2_HUMAN)	1.72008e+06	1.62683e+06	1.37553e+06	1.85541e+06	2.93076e+06	2.25787e+06	1.75331e+06	1.36507e+06	1.72008e+06	2.44574e+06	1.58065e+06	1.7915e+06	2.83331e+06	2.0452e+06	2.1157e+06	1.93149e+06
O75396	7	7	699.164	0.302444	1.19481	control	dnajc3	Vesicle-trafficking protein SEC22b (SC22B_HUMAN)	9.14279e+06	7.14303e+06	6.85738e+06	8.44673e+06	1.05891e+07	9.38684e+06	1.13442e+07	6.42393e+06	9.14279e+06	1.07387e+07	7.87994e+06	8.1558e+06	1.0237e+07	8.5027e+06	1.36888e+07	9.08949e+06
Q16643	19	19	1887.46	0.302464	1.11774	control	dnajc3	Drebrin (DREB_HUMAN)	1.52635e+07	1.67783e+07	1.65938e+07	1.89892e+07	2.04437e+07	2.13488e+07	1.89633e+07	1.48311e+07	1.52635e+07	2.52242e+07	1.90683e+07	1.83352e+07	1.97639e+07	1.9338e+07	2.28827e+07	2.09851e+07
Q8NI36	1	1	100	0.302465	1.1744	dnajc3	control	WD repeat-containing protein 36 (WDR36_HUMAN)	134595	160625	149430	179518	85809.6	115474	162150	168044	134595	241480	171712	173335	82956.3	104597	195665	237772
O95302	14	14	1484.58	0.303735	1.17529	dnajc3	control	Peptidyl-prolyl cis-trans isomerase FKBP9 (FKBP9_HUMAN)	8.49373e+06	7.58571e+06	1.10054e+07	1.01082e+07	8.66592e+06	6.52722e+06	1.05913e+07	5.86145e+06	8.49373e+06	1.14042e+07	1.26465e+07	9.76005e+06	8.37776e+06	5.91243e+06	1.27804e+07	8.29361e+06
P51970	1	1	99.204	0.30427	1.17677	control	dnajc3	NADH dehydrogenase [ubiquinone] 1 alpha subcomplex subunit 8 (NDUA8_HUMAN)	563887	681690	474623	661323	886392	601855	765517	548752	563887	1.02484e+06	545397	638545	856918	545167	923739	776453
O94973	4	1	398.853	0.304428	1.47918	control	dnajc3	AP-2 complex subunit alpha-2 (AP2A2_HUMAN)	151899	305478	269732	377789	649227	239080	492115	253922	151899	459250	309953	364777	627639	216561	593828	359285
Q15036	2	2	199.717	0.304865	1.31227	dnajc3	control	Sorting nexin-17 (SNX17_HUMAN)	433928	415811	341795	303863	225774	77819.4	367189	468769	433928	625122	392763	293398	218267	70489.7	443082	663281
P02679	3	3	298.332	0.305176	4.01242	control	dnajc3	Fibrinogen gamma chain (FIBG_HUMAN)	9.03959e+06	2.98011e+06	2.87479e+06	1.20145e+07	1.67928e+07	8.1683e+07	5.48373e+06	4.01071e+06	9.03959e+06	4.48025e+06	3.30347e+06	1.16007e+07	1.62344e+07	7.39893e+07	6.61714e+06	5.67492e+06
O00273	2	2	199.789	0.30571	1.33676	dnajc3	control	DNA fragmentation factor subunit alpha (DFFA_HUMAN)	409701	537232	229946	450787	210747	256459	175560	574857	409701	807665	264235	435261	203739	232303	211846	813390
Q9Y265	6	6	596.574	0.306039	1.21635	control	dnajc3	RuvB-like 1 (RUVB1_HUMAN)	661592	833814	808839	525467	854981	750194	650411	1.18634e+06	661592	1.25354e+06	929451	507369	826551	679534	784842	1.6786e+06
P15559	4	4	391.969	0.306301	2.14922	control	dnajc3	NAD(P)H dehydrogenase [quinone] 1 (NQO1_HUMAN)	2.68853e+06	434639	3.45203e+06	2.52799e+06	4.60168e+06	1.97024e+06	1.767e+06	1.12259e+07	2.68853e+06	653429	3.96679e+06	2.44092e+06	4.44867e+06	1.78467e+06	2.13221e+06	1.5884e+07
Q16774	1	1	99.2088	0.306382	1.83556	dnajc3	control	Guanylate kinase (KGUA_HUMAN)	38174	28869	38047.6	34467.1	26187.9	0	21353.1	28488.9	38174	43401.1	43721.2	33279.9	25317.1	0	25766.5	40310.1
Q99471	2	2	199.98	0.306595	1.36866	control	dnajc3	Prefoldin subunit 5 (PFD5_HUMAN)	452944	750824	374482	237004	740122	471556	384923	887863	452944	1.12878e+06	430323	228841	715511	427141	464482	1.25628e+06
P84090	3	3	293.642	0.30681	1.11952	dnajc3	control	Enhancer of rudimentary homolog (ERH_HUMAN)	5.36753e+06	6.06609e+06	6.91968e+06	6.58933e+06	4.98537e+06	6.95576e+06	5.80914e+06	4.52948e+06	5.36753e+06	9.11966e+06	7.95153e+06	6.36238e+06	4.8196e+06	6.3006e+06	7.00981e+06	6.40895e+06
Q9Y4W2	1	1	99.6733	0.307337	1.26235	dnajc3	control	Ribosomal biogenesis protein LAS1L (LAS1L_HUMAN)	80674.1	109034	147138	136510	54292.3	116601	117616	86472.7	80674.1	163920	169078	131809	52486.9	105618	141925	122354
P47756	10	10	999.239	0.307897	1.19189	dnajc3	control	F-actin-capping protein subunit beta (CAPZB_HUMAN)	5.50252e+06	6.96662e+06	6.01407e+06	4.52377e+06	3.61484e+06	4.0001e+06	4.26832e+06	7.4196e+06	5.50252e+06	1.04735e+07	6.91087e+06	4.36796e+06	3.49464e+06	3.62334e+06	5.15053e+06	1.04983e+07
O43172	1	1	100	0.308058	1.13487	control	dnajc3	U4/U6 small nuclear ribonucleoprotein Prp4 (PRP4_HUMAN)	367926	343586	266999	372601	425910	447434	330188	329812	367926	516542	306814	359767	411748	405290	398433	466665
P24821	29	28	2973.25	0.308233	1.57914	control	dnajc3	Tenascin (TENA_HUMAN)	2.17334e+06	1.87536e+06	2.40132e+06	3.81277e+06	6.21645e+06	5.66772e+06	2.31971e+06	2.00253e+06	2.17334e+06	2.81938e+06	2.7594e+06	3.68145e+06	6.00974e+06	5.13388e+06	2.79917e+06	2.83346e+06
Q15436	13	12	1267.99	0.308312	1.16343	control	dnajc3	Protein transport protein Sec23A (SC23A_HUMAN)	2.96879e+06	3.7471e+06	2.58954e+06	2.78762e+06	3.95302e+06	3.33421e+06	2.625e+06	4.15712e+06	2.96879e+06	5.63332e+06	2.97568e+06	2.6916e+06	3.82157e+06	3.02016e+06	3.16755e+06	5.88208e+06
Q13642	1	1	99.2016	0.309116	1.54386	control	dnajc3	Four and a half LIM domains protein 1 (FHL1_HUMAN)	511073	382557	788894	1.21913e+06	782303	967410	2.12264e+06	607400	511073	575130	906532	1.17714e+06	756290	876290	2.56136e+06	859436
O15056	2	2	199.767	0.309327	1.16851	control	dnajc3	Synaptojanin-2 (SYNJ2_HUMAN)	501961	885428	509132	692569	642252	729826	719601	933711	501961	1.33114e+06	585052	668716	620896	661085	868333	1.32115e+06
P50416	3	3	298.131	0.309582	1.09651	dnajc3	control	Carnitine O-palmitoyltransferase 1, liver isoform (CPT1A_HUMAN)	1.07214e+06	1.1702e+06	1.03048e+06	1.15387e+06	1.1477e+06	1.14979e+06	934429	805143	1.07214e+06	1.75926e+06	1.18414e+06	1.11412e+06	1.10954e+06	1.04149e+06	1.12756e+06	1.13923e+06
Q9NZL4	1	1	99.9798	0.310599	1.38873	control	dnajc3	Hsp70-binding protein 1 (HPBP1_HUMAN)	87835.7	183171	75697.7	139166	205024	149079	88725.5	231915	87835.7	275376	86985.5	134373	198206	135037	107064	328147
P61923	2	2	197.686	0.312359	1.21152	control	dnajc3	Coatomer subunit zeta-1 (COPZ1_HUMAN)	1.87085e+06	2.76256e+06	1.68441e+06	1.89377e+06	2.84346e+06	2.80192e+06	1.64649e+06	2.6566e+06	1.87085e+06	4.15318e+06	1.93558e+06	1.82855e+06	2.74891e+06	2.53801e+06	1.9868e+06	3.75894e+06
P25786	4	4	386.635	0.312772	1.27598	control	dnajc3	Proteasome subunit alpha type-1 (PSA1_HUMAN)	2.08067e+06	2.67415e+06	2.33014e+06	1.64695e+06	3.94739e+06	2.51327e+06	1.75498e+06	2.92608e+06	2.08067e+06	4.02027e+06	2.67761e+06	1.59023e+06	3.81613e+06	2.27655e+06	2.11772e+06	4.14023e+06
P22626	21	17	2098.6	0.31292	1.12301	control	dnajc3	Heterogeneous nuclear ribonucleoproteins A2/B1 (ROA2_HUMAN)	2.9704e+07	2.74289e+07	3.03726e+07	3.23612e+07	3.96136e+07	3.52233e+07	3.38999e+07	2.58749e+07	2.9704e+07	4.12361e+07	3.49017e+07	3.12466e+07	3.82964e+07	3.19057e+07	4.09066e+07	3.66115e+07
P52272	14	13	1398.08	0.313218	1.13201	control	dnajc3	Heterogeneous nuclear ribonucleoprotein M (HNRPM_HUMAN)	5.55004e+06	7.14713e+06	9.04822e+06	7.69603e+06	8.54199e+06	8.02466e+06	9.67661e+06	7.08478e+06	5.55004e+06	1.07449e+07	1.03975e+07	7.43096e+06	8.25796e+06	7.26883e+06	1.16766e+07	1.00246e+07
Q9P2J5	4	4	399.98	0.314043	1.21192	control	dnajc3	Leucine--tRNA ligase, cytoplasmic (SYLC_HUMAN)	1.1335e+06	1.57341e+06	1.59232e+06	820254	1.2454e+06	1.28325e+06	1.86089e+06	1.81484e+06	1.1335e+06	2.36543e+06	1.82976e+06	792003	1.20398e+06	1.16238e+06	2.24551e+06	2.5679e+06
O60716	9	9	898.021	0.314147	1.63622	control	dnajc3	Catenin delta-1 (CTND1_HUMAN)	2.16851e+06	1.38468e+06	1.50581e+06	2.33878e+06	2.66813e+06	5.95595e+06	2.10678e+06	1.37352e+06	2.16851e+06	2.08171e+06	1.73035e+06	2.25822e+06	2.57941e+06	5.39497e+06	2.54223e+06	1.94346e+06
P17813	7	7	699.638	0.314295	1.28622	control	dnajc3	Endoglin (EGLN_HUMAN)	3.02302e+06	2.71787e+06	1.64352e+06	3.19636e+06	3.86383e+06	4.07943e+06	3.65986e+06	2.00603e+06	3.02302e+06	4.086e+06	1.8886e+06	3.08627e+06	3.73535e+06	3.6952e+06	4.4163e+06	2.83841e+06
P62917	7	7	697.16	0.314325	1.11513	control	dnajc3	60S ribosomal protein L8 (RL8_HUMAN)	4.25622e+06	4.67236e+06	4.07857e+06	4.12705e+06	5.07373e+06	4.72785e+06	5.57214e+06	3.73312e+06	4.25622e+06	7.02434e+06	4.68676e+06	3.9849e+06	4.90502e+06	4.28254e+06	6.72383e+06	5.28215e+06
O75531	2	2	199.953	0.314367	1.1008	control	dnajc3	Barrier-to-autointegration factor (BAF_HUMAN)	3.87703e+06	4.51142e+06	4.12557e+06	4.43631e+06	4.22255e+06	4.71227e+06	5.65253e+06	4.07155e+06	3.87703e+06	6.78238e+06	4.74077e+06	4.28352e+06	4.08214e+06	4.26842e+06	6.82084e+06	5.76101e+06
P40429	7	7	695.201	0.314397	1.08213	control	dnajc3	60S ribosomal protein L13a (RL13A_HUMAN)	8.5875e+06	8.88065e+06	8.94802e+06	7.49099e+06	8.58772e+06	1.07261e+07	8.34695e+06	9.03132e+06	8.5875e+06	1.3351e+07	1.02823e+07	7.23299e+06	8.30216e+06	9.71583e+06	1.00722e+07	1.27788e+07
Q8TEX9	1	1	99.9844	0.31451	1.60143	dnajc3	control	Importin-4 (IPO4_HUMAN)	56096.8	88975.4	40969.2	5056.55	11320.5	6429.65	785.49	100794	56096.8	133764	47078.5	4882.39	10944	5824.05	947.841	142618
P27695	5	5	491.997	0.31454	1.31255	control	dnajc3	DNA-(apurinic or apyrimidinic site) lyase (APEX1_HUMAN)	1.85976e+06	1.86941e+06	2.45943e+06	1.6016e+06	3.2041e+06	2.98386e+06	2.66286e+06	1.37419e+06	1.85976e+06	2.81043e+06	2.82617e+06	1.54644e+06	3.09756e+06	2.70282e+06	3.21324e+06	1.9444e+06
Q9BY42	1	1	99.7272	0.315055	1.45679	dnajc3	control	Protein RTF2 homolog (RTF2_HUMAN)	42481.2	48525.7	49768.5	61675.2	1018.33	43198.7	39195.3	55558.1	42481.2	72952.6	57189.9	59550.9	984.47	39129.9	47296.4	78611.5
P52788	3	3	292.142	0.315062	1.43797	control	dnajc3	Spermine synthase (SPSY_HUMAN)	458363	766778	594925	534986	1.1878e+06	561939	462980	1.17378e+06	458363	1.15276e+06	683638	516560	1.14831e+06	509010	558672	1.66083e+06
P58335	1	1	99.7577	0.315244	1.30805	control	dnajc3	Anthrax toxin receptor 2 (ANTR2_HUMAN)	171168	252556	139675	82350.6	185189	135352	274556	249575	171168	379688	160503	79514.3	179031	122603	331303	353134
Q15121	1	1	100	0.315376	1.46162	dnajc3	control	Astrocytic phosphoprotein PEA-15 (PEA15_HUMAN)	26615.9	412310	181920	124588	6671.22	7266.44	78344	417724	26615.9	619860	209048	120297	6449.39	6582.02	94536.7	591055
Q9UKX7	1	1	100	0.316057	1.9256	control	dnajc3	Nuclear pore complex protein Nup50 (NUP50_HUMAN)	247836	433318	192474	222174	539829	1.02189e+06	144259	404090	247836	651443	221175	214522	521879	925643	174075	571765
Q5JSH3	1	1	99.8697	0.316989	1.23346	dnajc3	control	WD repeat-containing protein 44 (WDR44_HUMAN)	177619	179403	120435	110935	70918	73217.8	49719.1	283173	177619	269712	138394	107115	68559.9	66321.5	59995.3	400674
Q5T4B2	4	4	399.964	0.317003	1.53441	control	dnajc3	Probable inactive glycosyltransferase 25 family member 3 (GT253_HUMAN)	929250	710957	525428	834083	1.24434e+06	1.94656e+06	903451	508424	929250	1.06884e+06	603778	805355	1.20297e+06	1.76322e+06	1.09018e+06	719391
O00193	2	2	200	0.317133	1.16771	control	dnajc3	Small acidic protein (SMAP_HUMAN)	2.82493e+06	2.79685e+06	2.98784e+06	3.20618e+06	4.6405e+06	3.18431e+06	3.36288e+06	2.60977e+06	2.82493e+06	4.20473e+06	3.43338e+06	3.09575e+06	4.48619e+06	2.88438e+06	4.05794e+06	3.69268e+06
O75439	3	3	299.611	0.317194	1.44429	control	dnajc3	Mitochondrial-processing peptidase subunit beta (MPPB_HUMAN)	170053	176758	238750	169801	494522	239497	193655	163287	170053	265735	274352	163953	478079	216939	233682	231041
O95394	2	2	199.636	0.317695	1.24009	dnajc3	control	Phosphoacetylglucosamine mutase (AGM1_HUMAN)	178005	292745	149904	198475	96584.6	79410.8	84636.5	399909	178005	440107	172258	191639	93373	71931.2	102130	565848
Q9H910	1	1	99.5212	0.318064	1.70429	control	dnajc3	Hematological and neurological expressed 1-like protein (HN1L_HUMAN)	147724	286503	115337	108625	325710	303673	82907.2	409453	147724	430724	132536	104884	314880	275070	100043	579353
P14625	54	52	5545.49	0.318096	1.14408	dnajc3	control	Endoplasmin (ENPL_HUMAN)	5.41721e+07	4.84444e+07	3.82673e+07	4.52748e+07	4.11087e+07	3.48566e+07	5.42102e+07	3.25398e+07	5.41721e+07	7.28304e+07	4.39736e+07	4.37155e+07	3.97417e+07	3.15735e+07	6.54148e+07	4.6042e+07
P26640	6	6	596.86	0.318359	1.08425	control	dnajc3	Valine--tRNA ligase (SYVC_HUMAN)	1.46235e+06	1.44984e+06	1.47872e+06	1.42056e+06	1.30411e+06	1.78619e+06	1.66851e+06	1.54228e+06	1.46235e+06	2.17966e+06	1.69922e+06	1.37163e+06	1.26074e+06	1.61795e+06	2.01336e+06	2.18224e+06
Q9GZU8	1	1	86.2326	0.318585	1.1665	control	dnajc3	Protein FAM192A (F192A_HUMAN)	115586	165409	88542.9	136847	167639	168713	131934	122410	115586	248672	101746	132133	162064	152822	159203	173203
Q13443	1	1	100	0.318649	1.38918	dnajc3	control	Disintegrin and metalloproteinase domain-containing protein 9 (ADAM9_HUMAN)	495695	359712	1.03688e+06	547646	586263	419667	404182	346275	495695	540785	1.1915e+06	528784	566769	380139	487722	489960
Q8IY67	2	2	199.659	0.319257	1.14282	control	dnajc3	Ribonucleoprotein PTB-binding 1 (RAVR1_HUMAN)	251661	283527	407170	343459	428616	373324	371234	296291	251661	426250	467886	331630	414364	338161	447963	419234
P61964	1	1	99.7683	0.319311	1.60986	dnajc3	control	WD repeat-containing protein 5 (WDR5_HUMAN)	21413.4	70350.8	121238	115804	13223.5	0	99617.3	91404.3	21413.4	105764	139316	111815	12783.8	0	120207	129332
P15291	1	1	99.709	0.319357	1.55983	control	dnajc3	Beta-1,4-galactosyltransferase 1 (B4GT1_HUMAN)	137910	94615.6	71985.1	148113	284263	200392	150350	71009.3	137910	142244	82719.4	143011	274811	181517	181426	100474
Q9UIA9	1	1	99.9534	0.319951	1.24771	control	dnajc3	Exportin-7 (XPO7_HUMAN)	142075	170238	136348	145226	222629	134460	134458	249452	142075	255932	156680	140224	215226	121795	162249	352960
P16234	1	1	99.9073	0.320267	1.28085	dnajc3	control	Platelet-derived growth factor receptor alpha (PGFRA_HUMAN)	415632	459770	844408	427621	326647	382889	577990	389042	415632	691210	970324	412892	315785	346825	697452	550473
Q9NVA2	9	6	891.594	0.320348	1.13937	dnajc3	control	Septin-11 (SEP11_HUMAN)	7.95479e+06	7.29929e+06	7.64828e+06	6.21749e+06	5.10308e+06	5.61032e+06	5.68419e+06	9.16022e+06	7.95479e+06	1.09736e+07	8.78877e+06	6.00335e+06	4.93339e+06	5.08189e+06	6.85904e+06	1.29612e+07
Q99797	1	1	99.8495	0.320392	1.1908	dnajc3	control	Mitochondrial intermediate peptidase (MIPEP_HUMAN)	41118.9	47437.9	45202.3	33027.9	32649.5	52504.2	21619.8	33289.3	41118.9	71317.3	51942.7	31890.3	31563.8	47558.9	26088.4	47102.4
P31948	8	8	779.888	0.320507	1.24974	control	dnajc3	Stress-induced-phosphoprotein 1 (STIP1_HUMAN)	1.82535e+06	2.33143e+06	1.85868e+06	1.66658e+06	2.57639e+06	2.16681e+06	1.53225e+06	3.32512e+06	1.82535e+06	3.50503e+06	2.13584e+06	1.60918e+06	2.49072e+06	1.96272e+06	1.84895e+06	4.70485e+06
P00734	1	1	99.8492	0.320517	3.00641	control	dnajc3	Prothrombin (THRB_HUMAN)	760729	286267	324343	1.20439e+06	2.55902e+06	4.32557e+06	554075	305046	760729	430369	372709	1.16291e+06	2.47393e+06	3.91815e+06	668595	431622
P21980	7	6	680.893	0.320607	1.74408	control	dnajc3	Protein-glutamine gamma-glutamyltransferase 2 (TGM2_HUMAN)	1.00168e+06	710303	929248	2.45286e+06	2.59944e+06	3.95876e+06	704725	1.6216e+06	1.00168e+06	1.06786e+06	1.06782e+06	2.36837e+06	2.513e+06	3.58588e+06	850382	2.29447e+06
P61916	3	3	281.138	0.321342	1.09022	dnajc3	control	Epididymal secretory protein E1 (NPC2_HUMAN)	3.47553e+06	3.36086e+06	2.74078e+06	3.5921e+06	3.38797e+06	2.72123e+06	3.13266e+06	2.83762e+06	3.47553e+06	5.05265e+06	3.14947e+06	3.46838e+06	3.27532e+06	2.46492e+06	3.78014e+06	4.01507e+06
P26641	11	11	1098.65	0.321881	1.22063	control	dnajc3	Elongation factor 1-gamma (EF1G_HUMAN)	1.20791e+07	1.41247e+07	9.65266e+06	8.83015e+06	1.21444e+07	1.54321e+07	9.38434e+06	1.75851e+07	1.20791e+07	2.12348e+07	1.1092e+07	8.52601e+06	1.17405e+07	1.39785e+07	1.1324e+07	2.48819e+07
P98175	2	2	199.794	0.322579	1.20456	control	dnajc3	RNA-binding protein 10 (RBM10_HUMAN)	93070	194571	163888	168117	231574	202170	166226	146431	93070	292515	188326	162327	223874	183128	200582	207191
Q92598	6	5	599.113	0.323321	1.68922	control	dnajc3	Heat shock protein 105 kDa (HS105_HUMAN)	795580	1.25914e+06	823063	588677	1.31576e+06	1.39536e+06	504002	2.64047e+06	795580	1.89296e+06	945797	568402	1.27201e+06	1.26394e+06	608173	3.73611e+06
O95777	2	2	188.227	0.323488	1.14657	control	dnajc3	U6 snRNA-associated Sm-like protein LSm8 (LSM8_HUMAN)	1.66331e+06	2.20673e+06	1.96645e+06	1.89157e+06	2.40765e+06	2.25666e+06	1.62145e+06	2.57497e+06	1.66331e+06	3.31756e+06	2.25968e+06	1.82642e+06	2.32759e+06	2.04411e+06	1.95659e+06	3.64343e+06
P43897	2	2	199.778	0.323521	1.20706	control	dnajc3	Elongation factor Ts, mitochondrial (EFTS_HUMAN)	789102	993980	863065	1.2434e+06	1.43005e+06	1.42694e+06	990510	847416	789102	1.49433e+06	991763	1.20058e+06	1.3825e+06	1.29254e+06	1.19524e+06	1.19904e+06
P38646	20	18	1995.46	0.324168	1.1875	control	dnajc3	Stress-70 protein, mitochondrial (GRP75_HUMAN)	3.95602e+06	4.64967e+06	5.15428e+06	5.34819e+06	6.56538e+06	6.52327e+06	5.79199e+06	3.81033e+06	3.95602e+06	6.99024e+06	5.92288e+06	5.16399e+06	6.34707e+06	5.90885e+06	6.98912e+06	5.3914e+06
O60684	1	1	99.3611	0.325044	1.17561	dnajc3	control	Importin subunit alpha-7 (IMA7_HUMAN)	732286	682305	629775	633825	452269	443130	367187	1.01553e+06	732286	1.02577e+06	723685	611994	437231	401392	443080	1.43692e+06
Q9Y5S1	3	2	299.95	0.325722	1.91211	control	dnajc3	Transient receptor potential cation channel subfamily V member 2 (TRPV2_HUMAN)	750511	799368	1.06435e+06	260363	2.00163e+06	986761	358981	2.14915e+06	750511	1.20176e+06	1.22306e+06	251396	1.93507e+06	893819	433177	3.04092e+06
Q8WXF1	3	3	299.95	0.327186	2.22018	control	dnajc3	Paraspeckle component 1 (PSPC1_HUMAN)	2.09462e+06	1.42627e+06	2.00765e+06	2.53372e+06	9.30903e+06	3.36691e+06	4.29585e+06	927936	2.09462e+06	2.14423e+06	2.30703e+06	2.44646e+06	8.99948e+06	3.04978e+06	5.18374e+06	1.31298e+06
Q01130	2	2	200	0.328575	1.17965	control	dnajc3	Serine/arginine-rich splicing factor 2 (SRSF2_HUMAN)	7.84628e+06	9.71971e+06	8.90125e+06	1.04209e+07	1.41408e+07	1.16432e+07	9.87642e+06	7.85481e+06	7.84628e+06	1.46124e+07	1.02286e+07	1.0062e+07	1.36706e+07	1.05466e+07	1.19177e+07	1.11141e+07
Q92688	4	1	399.731	0.328897	1.22188	control	dnajc3	Acidic leucine-rich nuclear phosphoprotein 32 family member B (AN32B_HUMAN)	913261	1.00327e+06	1.55439e+06	1.21991e+06	1.73864e+06	1.42244e+06	1.63665e+06	933887	913261	1.50829e+06	1.78618e+06	1.1779e+06	1.68083e+06	1.28847e+06	1.97492e+06	1.3214e+06
Q5JTH9	2	1	199.94	0.32937	1.23702	control	dnajc3	RRP12-like protein (RRP12_HUMAN)	607464	563006	670745	677047	905448	990759	741684	477239	607464	846413	770765	653728	875340	897441	894981	675265
Q15029	10	8	988.1	0.329819	1.21328	control	dnajc3	116 kDa U5 small nuclear ribonucleoprotein component (U5S1_HUMAN)	1.05053e+06	1.10484e+06	1.1966e+06	1.5833e+06	1.57805e+06	1.66653e+06	1.78503e+06	958241	1.05053e+06	1.66099e+06	1.37504e+06	1.52877e+06	1.52558e+06	1.50956e+06	2.15398e+06	1.35586e+06
P38919	2	2	196.455	0.329974	1.28659	control	dnajc3	Eukaryotic initiation factor 4A-III (IF4A3_HUMAN)	84392.4	161030	158079	196338	192631	227321	236029	115767	84392.4	242089	181652	189576	186225	205910	284813	163803
P59998	4	4	399.728	0.330828	1.12645	control	dnajc3	Actin-related protein 2/3 complex subunit 4 (ARPC4_HUMAN)	4.04284e+06	3.55846e+06	3.22782e+06	4.49084e+06	5.34782e+06	4.06497e+06	3.59762e+06	4.24671e+06	4.04284e+06	5.34973e+06	3.70914e+06	4.33616e+06	5.16999e+06	3.6821e+06	4.34121e+06	6.00885e+06
Q01813	10	8	999.259	0.331055	1.47156	control	dnajc3	ATP-dependent 6-phosphofructokinase, platelet type (PFKAP_HUMAN)	1.55465e+06	2.79489e+06	2.24451e+06	1.86195e+06	3.22681e+06	2.28723e+06	1.56583e+06	5.36365e+06	1.55465e+06	4.20179e+06	2.57921e+06	1.79782e+06	3.11951e+06	2.0718e+06	1.88947e+06	7.58925e+06
P06865	1	1	99.8888	0.331108	1.30154	control	dnajc3	Beta-hexosaminidase subunit alpha (HEXA_HUMAN)	677595	459327	726293	657122	925078	445806	1.04995e+06	859495	677595	690545	834596	634489	894318	403816	1.26696e+06	1.21614e+06
Q6RW13	1	1	100	0.331303	1.13795	control	dnajc3	Type-1 angiotensin II receptor-associated protein (ATRAP_HUMAN)	1.80034e+06	1.52022e+06	1.35542e+06	1.73391e+06	2.17785e+06	1.92253e+06	1.81034e+06	1.3834e+06	1.80034e+06	2.28547e+06	1.55753e+06	1.67419e+06	2.10544e+06	1.74145e+06	2.18451e+06	1.95742e+06
Q9BZL4	2	2	200	0.332066	1.14461	dnajc3	control	Protein phosphatase 1 regulatory subunit 12C (PP12C_HUMAN)	328530	223220	355027	272191	245126	229020	258542	297332	328530	335585	407968	262817	236975	207448	311980	420708
Q29RF7	5	5	499.98	0.3323	1.12363	control	dnajc3	Sister chromatid cohesion protein PDS5 homolog A (PDS5A_HUMAN)	247786	380611	367526	309654	386702	422674	314554	343052	247786	572203	422331	298988	373843	382863	379568	485399
Q9Y2W1	6	5	598.182	0.332353	1.13064	control	dnajc3	Thyroid hormone receptor-associated protein 3 (TR150_HUMAN)	1.17664e+06	1.21184e+06	1.40376e+06	1.27687e+06	1.56106e+06	1.54686e+06	1.57107e+06	1.05234e+06	1.17664e+06	1.82185e+06	1.61308e+06	1.23289e+06	1.50915e+06	1.40116e+06	1.89579e+06	1.489e+06
O43615	3	2	299.31	0.332417	1.26674	control	dnajc3	Mitochondrial import inner membrane translocase subunit TIM44 (TIM44_HUMAN)	210964	243503	429888	273598	460812	331928	445969	228113	210964	366078	493992	264174	445489	300664	538144	322767
Q96EY1	1	1	100	0.332969	1.2239	control	dnajc3	DnaJ homolog subfamily A member 3, mitochondrial (DNJA3_HUMAN)	198139	307204	291747	264768	368172	391782	334582	205072	198139	461845	335251	255649	355929	354880	403736	290164
O60499	1	1	97.9582	0.333392	1.34025	control	dnajc3	Syntaxin-10 (STX10_HUMAN)	54240.6	74149	66283.5	60124.5	116186	89870.7	92454.3	42980.3	54240.6	111474	76167.5	58053.7	112323	81405.9	111563	60814.6
P38606	8	8	899.908	0.333516	1.9075	control	dnajc3	V-type proton ATPase catalytic subunit A (VATA_HUMAN)	1.51375e+08	4.52634e+07	3.15725e+07	3.01063e+08	4.52581e+08	3.81117e+08	1.09253e+08	6.66369e+07	1.51375e+08	6.80482e+07	3.62805e+07	2.90693e+08	4.37532e+08	3.4522e+08	1.31834e+08	9.42874e+07
Q09028	5	3	498.082	0.334198	1.07769	control	dnajc3	Histone-binding protein RBBP4 (RBBP4_HUMAN)	1.23042e+06	1.54622e+06	1.29796e+06	1.28856e+06	1.58989e+06	1.26405e+06	1.52474e+06	1.40116e+06	1.23042e+06	2.32455e+06	1.49151e+06	1.24418e+06	1.53702e+06	1.14499e+06	1.83988e+06	1.98256e+06
P47985	4	4	378.038	0.334247	1.30893	control	dnajc3	Cytochrome b-c1 complex subunit Rieske, mitochondrial (UCRI_HUMAN)	956341	1.0267e+06	1.55435e+06	785304	1.81761e+06	1.90378e+06	958535	978198	956341	1.54353e+06	1.78613e+06	758256	1.75717e+06	1.72446e+06	1.15665e+06	1.38409e+06
P14854	2	2	198.737	0.334832	1.25281	dnajc3	control	Cytochrome c oxidase subunit 6B1 (CX6B1_HUMAN)	1.39822e+06	1.20593e+06	2.50224e+06	1.7088e+06	1.77715e+06	1.26748e+06	1.39618e+06	999120	1.39822e+06	1.81297e+06	2.87537e+06	1.64994e+06	1.71806e+06	1.14809e+06	1.68475e+06	1.4137e+06
P52630	1	1	100	0.335437	1.22522	dnajc3	control	Signal transducer and activator of transcription 2 (STAT2_HUMAN)	1.45928e+06	1.22801e+06	2.01643e+06	1.37031e+06	954978	1.38535e+06	690531	1.92663e+06	1.45928e+06	1.84617e+06	2.31712e+06	1.32312e+06	923224	1.25487e+06	833255	2.72608e+06
Q14112	2	1	199.86	0.33561	1.24699	dnajc3	control	Nidogen-2 (NID2_HUMAN)	74397	52125.9	152449	271479	26797.3	86652.5	327976	0	74397	78365.2	175182	262129	25906.2	78490.8	395764	0
Q92896	14	13	1395.25	0.335752	1.28004	control	dnajc3	Golgi apparatus protein 1 (GSLG1_HUMAN)	2.19886e+06	2.5864e+06	2.73343e+06	2.23197e+06	3.52881e+06	4.19671e+06	2.98716e+06	1.76855e+06	2.19886e+06	3.88836e+06	3.14104e+06	2.1551e+06	3.41147e+06	3.80143e+06	3.60457e+06	2.5024e+06
Q8TBC4	2	2	199.789	0.336393	1.15907	control	dnajc3	NEDD8-activating enzyme E1 catalytic subunit (UBA3_HUMAN)	342236	550934	416763	454490	545983	389655	483280	626167	342236	828265	478910	438837	527828	352954	583167	885990
Q8N5N7	1	1	100	0.336525	1.1396	control	dnajc3	39S ribosomal protein L50, mitochondrial (RM50_HUMAN)	239596	418063	418121	364825	421765	435370	439695	344876	239596	628509	480470	352259	407741	394363	530574	487980
Q8IXB1	3	3	297.546	0.33696	1.20435	control	dnajc3	DnaJ homolog subfamily C member 10 (DJC10_HUMAN)	630870	550902	684652	670688	1.0545e+06	811689	645113	544275	630870	828216	786746	647588	1.01943e+06	735237	778449	770118
P35052	4	4	384.929	0.336976	1.26445	dnajc3	control	Glypican-1 (GPC1_HUMAN)	2.51011e+06	1.32729e+06	1.5973e+06	1.53041e+06	860153	727977	2.46119e+06	1.45908e+06	2.51011e+06	1.99542e+06	1.83548e+06	1.4777e+06	831551	659410	2.96989e+06	2.06451e+06
Q9NUJ1	1	1	100	0.337011	1.2094	dnajc3	control	Mycophenolic acid acyl-glucuronide esterase, mitochondrial (ABHDA_HUMAN)	1.06129e+06	1.36993e+06	1.90465e+06	1.15578e+06	1.48637e+06	1.22076e+06	835558	998099	1.06129e+06	2.05952e+06	2.18867e+06	1.11597e+06	1.43695e+06	1.10578e+06	1.00826e+06	1.41225e+06
Q9Y262	2	2	199.334	0.337088	1.57013	control	dnajc3	Eukaryotic translation initiation factor 3 subunit L (EIF3L_HUMAN)	439980	632617	669115	391069	1.14504e+06	1.21537e+06	319401	668943	439980	951066	768892	377600	1.10696e+06	1.10089e+06	385417	946516
P47897	3	3	298.484	0.33734	1.15167	control	dnajc3	Glutamine--tRNA ligase (SYQ_HUMAN)	1.43834e+06	1.75704e+06	1.4214e+06	1.08862e+06	1.70316e+06	1.49267e+06	1.3219e+06	2.05298e+06	1.43834e+06	2.6415e+06	1.63335e+06	1.05113e+06	1.64653e+06	1.35208e+06	1.59512e+06	2.90485e+06
Q15369	2	2	199.909	0.337548	1.19008	control	dnajc3	Transcription elongation factor B polypeptide 1 (ELOC_HUMAN)	1.97807e+06	3.13723e+06	2.45258e+06	2.10001e+06	3.10331e+06	2.68293e+06	2.04569e+06	3.67362e+06	1.97807e+06	4.71646e+06	2.8183e+06	2.02768e+06	3.00012e+06	2.43023e+06	2.46851e+06	5.19796e+06
P07437	41	4	4189.02	0.337909	1.39498	control	dnajc3	Tubulin beta chain (TBB5_HUMAN)	2.91975e+07	4.65416e+07	3.25359e+07	2.79891e+07	4.73278e+07	3.78507e+07	2.58532e+07	7.90535e+07	2.91975e+07	6.99698e+07	3.73876e+07	2.70251e+07	4.57541e+07	3.42856e+07	3.11967e+07	1.11856e+08
Q12981	1	1	99.2015	0.338159	1.39065	control	dnajc3	Vesicle transport protein SEC20 (SEC20_HUMAN)	204030	147976	143639	175693	331442	229810	263141	109204	204030	222464	165059	169641	320421	208165	317528	154518
P54802	2	2	188.935	0.339199	1.51921	control	dnajc3	Alpha-N-acetylglucosaminidase (ANAG_HUMAN)	162793	121319	115572	145983	224184	114577	372277	117944	162793	182389	132806	140955	216729	103785	449222	166883
P29692	14	12	1377.89	0.339683	1.18192	control	dnajc3	Elongation factor 1-delta (EF1D_HUMAN)	9.25445e+06	1.1321e+07	8.7635e+06	8.131e+06	1.0881e+07	1.27004e+07	7.52149e+06	1.31836e+07	9.25445e+06	1.70198e+07	1.00703e+07	7.85095e+06	1.05192e+07	1.15042e+07	9.07609e+06	1.86541e+07
Q9BVK6	12	7	1193.92	0.339991	1.20181	control	dnajc3	Transmembrane emp24 domain-containing protein 9 (TMED9_HUMAN)	5.49334e+06	3.43855e+06	3.04207e+06	3.11395e+06	5.14773e+06	4.43896e+06	5.42488e+06	3.12123e+06	5.49334e+06	5.16946e+06	3.49569e+06	3.0067e+06	4.97656e+06	4.02086e+06	6.54613e+06	4.41636e+06
Q9Y570	2	2	199.121	0.340091	1.3667	control	dnajc3	Protein phosphatase methylesterase 1 (PPME1_HUMAN)	422385	162275	92707	192269	227763	194848	259573	506346	422385	243961	106531	185647	220189	176496	313224	716450
Q8NE71	4	4	399.75	0.340294	1.15476	control	dnajc3	ATP-binding cassette sub-family F member 1 (ABCF1_HUMAN)	557915	652824	558370	455764	855277	566786	528114	619012	557915	981444	641633	440066	826837	513401	637268	875867
O75955	3	3	299.747	0.340608	1.14144	dnajc3	control	Flotillin-1 (FLOT1_HUMAN)	713010	695007	1.02535e+06	663772	710787	657260	771224	574081	713010	1.04486e+06	1.17825e+06	640910	687152	595354	930626	812292
A2RRP1	2	2	199.363	0.341769	1.28111	control	dnajc3	Neuroblastoma-amplified sequence (NBAS_HUMAN)	433318	296829	271554	267399	555904	379273	454065	236614	433318	446248	312048	258189	537419	343550	547915	334795
O00267	4	4	398.292	0.341916	1.15356	control	dnajc3	Transcription elongation factor SPT5 (SPT5H_HUMAN)	391814	384928	337268	418867	448605	404122	579405	336126	391814	578695	387560	404440	433688	366059	699161	475599
Q9Y520	3	3	299.953	0.342197	1.07627	control	dnajc3	Protein PRRC2C (PRC2C_HUMAN)	460400	427604	397688	409346	470282	524523	432941	396578	460400	642852	456990	395247	454644	475118	522424	561135
O95831	1	1	99.9798	0.342206	1.24513	control	dnajc3	Apoptosis-inducing factor 1, mitochondrial (AIFM1_HUMAN)	866341	790479	1.24407e+06	917211	1.63848e+06	1.23485e+06	1.13509e+06	745597	866341	1.18839e+06	1.42959e+06	885620	1.58399e+06	1.11854e+06	1.3697e+06	1.05498e+06
Q16836	5	5	499.349	0.342754	1.43415	control	dnajc3	Hydroxyacyl-coenzyme A dehydrogenase, mitochondrial (HCDH_HUMAN)	571106	785959	939994	777539	1.63037e+06	811778	1.42574e+06	541543	571106	1.1816e+06	1.08016e+06	750758	1.57616e+06	735318	1.72042e+06	766252
O60565	1	1	98.6587	0.342892	1.27587	dnajc3	control	Gremlin-1 (GREM1_HUMAN)	4.54379e+06	2.35963e+06	2.69949e+06	4.64925e+06	2.55127e+06	2.53549e+06	3.96154e+06	2.12226e+06	4.54379e+06	3.54742e+06	3.10203e+06	4.48912e+06	2.46643e+06	2.29667e+06	4.78034e+06	3.00287e+06
O15144	5	3	498.342	0.34326	1.26082	control	dnajc3	Actin-related protein 2/3 complex subunit 2 (ARPC2_HUMAN)	1.08588e+06	1.77059e+06	1.25456e+06	1.20026e+06	2.26488e+06	1.50839e+06	1.02347e+06	1.89985e+06	1.08588e+06	2.66188e+06	1.44163e+06	1.15892e+06	2.18957e+06	1.36632e+06	1.235e+06	2.68818e+06
P69905	5	5	499.438	0.343413	4.1097	control	dnajc3	Hemoglobin subunit alpha (HBA_HUMAN)	1.71297e+07	4.74054e+06	8.27268e+06	1.83349e+07	1.06596e+08	7.53965e+07	1.35539e+07	3.68238e+06	1.71297e+07	7.12684e+06	9.50628e+06	1.77034e+07	1.03052e+08	6.8295e+07	1.63553e+07	5.21036e+06
Q07954	49	48	4855.77	0.343571	1.19438	dnajc3	control	Prolow-density lipoprotein receptor-related protein 1 (LRP1_HUMAN)	4.75919e+06	3.13732e+06	5.51771e+06	4.13946e+06	4.07111e+06	3.19069e+06	4.77416e+06	2.6609e+06	4.75919e+06	4.7166e+06	6.3405e+06	3.99689e+06	3.93574e+06	2.89016e+06	5.76092e+06	3.76503e+06
O95793	2	2	191.73	0.343691	1.15447	control	dnajc3	Double-stranded RNA-binding protein Staufen homolog 1 (STAU1_HUMAN)	927160	1.29329e+06	808292	749899	916033	1.30005e+06	933061	1.21317e+06	927160	1.94431e+06	928822	724070	885573	1.1776e+06	1.12591e+06	1.71657e+06
O95249	1	1	99.8992	0.344483	1.22081	control	dnajc3	Golgi SNAP receptor complex member 1 (GOSR1_HUMAN)	496227	395732	432113	435234	727574	569226	507649	343328	496227	594937	496549	420244	703380	515612	612574	485790
P20645	2	2	194.793	0.346008	1.24104	control	dnajc3	Cation-dependent mannose-6-phosphate receptor (MPRD_HUMAN)	1.50762e+06	1.60021e+06	1.22576e+06	1.46338e+06	2.34167e+06	1.93872e+06	1.84434e+06	1.06952e+06	1.50762e+06	2.40572e+06	1.40855e+06	1.41297e+06	2.2638e+06	1.75612e+06	2.22554e+06	1.51331e+06
P48634	2	2	192.514	0.3464	1.19628	control	dnajc3	Protein PRRC2A (PRC2A_HUMAN)	152371	307294	236333	179819	226366	201274	286980	333099	152371	461980	271574	173625	218839	182316	346296	471316
Q9HB71	2	2	199.83	0.347126	2.12075	control	dnajc3	Calcyclin-binding protein (CYBP_HUMAN)	680526	461741	465297	811094	935574	3.17101e+06	449934	572847	680526	694174	534681	783158	904464	2.87234e+06	542930	810545
Q9NX62	3	3	300	0.347173	1.17254	control	dnajc3	Inositol monophosphatase 3 (IMPA3_HUMAN)	932263	705377	657645	991097	987709	814827	1.27571e+06	775174	932263	1.06045e+06	755712	956961	954866	738080	1.53939e+06	1.09683e+06
Q14151	4	2	399.513	0.347199	1.30583	control	dnajc3	Scaffold attachment factor B2 (SAFB2_HUMAN)	222817	331802	327624	307083	559939	446889	319253	226974	222817	498826	376479	296506	541320	404797	385239	321155
Q8NF37	2	2	199.953	0.347984	1.46679	control	dnajc3	Lysophosphatidylcholine acyltransferase 1 (PCAT1_HUMAN)	83131	157053	140397	215794	246188	359441	164462	104663	83131	236111	161332	208361	238002	325586	198454	148092
Q8N766	2	2	199.99	0.348743	1.24803	control	dnajc3	ER membrane protein complex subunit 1 (EMC1_HUMAN)	1.00339e+06	662244	668169	864911	1.21048e+06	1.29608e+06	851256	634280	1.00339e+06	995607	767805	835122	1.17023e+06	1.174e+06	1.0272e+06	897470
P36957	7	7	699.748	0.348951	1.19487	control	dnajc3	Dihydrolipoyllysine-residue succinyltransferase component of 2-oxoglutarate dehydrogenase complex, mitochondrial (ODO2_HUMAN)	2.25014e+06	2.24854e+06	2.51844e+06	2.99097e+06	3.42442e+06	3.89255e+06	2.51433e+06	2.12706e+06	2.25014e+06	3.38042e+06	2.89398e+06	2.88795e+06	3.31055e+06	3.52592e+06	3.034e+06	3.00966e+06
Q6P587	2	2	199.175	0.348968	1.10467	dnajc3	control	Acylpyruvase FAHD1, mitochondrial (FAHD1_HUMAN)	1.07141e+06	1.14755e+06	1.02281e+06	899552	1.02113e+06	724391	890454	1.11296e+06	1.07141e+06	1.72521e+06	1.17533e+06	868570	987178	656161	1.0745e+06	1.57477e+06
Q16134	2	2	198.782	0.349028	1.12255	dnajc3	control	Electron transfer flavoprotein-ubiquinone oxidoreductase, mitochondrial (ETFD_HUMAN)	109337	105259	132547	93748	116237	111605	85682.7	79235.3	109337	158244	152312	90519	112371	101093	103392	112113
Q96SL4	3	3	299.175	0.349091	1.22501	control	dnajc3	Glutathione peroxidase 7 (GPX7_HUMAN)	786125	425594	558963	694525	1.06226e+06	606329	780223	571097	786125	639830	642314	670604	1.02694e+06	549220	941485	808069
P55209	9	9	999.574	0.349249	1.24104	control	dnajc3	Nucleosome assembly protein 1-like 1 (NP1L1_HUMAN)	4.05643e+06	5.02184e+06	4.71926e+06	3.39917e+06	5.14523e+06	4.32333e+06	3.85115e+06	8.02211e+06	4.05643e+06	7.54974e+06	5.42299e+06	3.28209e+06	4.97414e+06	3.91612e+06	4.64713e+06	1.13508e+07
Q96DI7	1	1	100	0.34992	1.31578	dnajc3	control	U5 small nuclear ribonucleoprotein 40 kDa protein (SNR40_HUMAN)	69556.8	89853.1	167477	103947	10322.1	169863	100656	46596.1	69556.8	135084	192451	100367	9978.85	153864	121460	65930.8
Q92734	4	4	398.317	0.350005	1.38392	control	dnajc3	Protein TFG (TFG_HUMAN)	3.62127e+06	4.65783e+06	2.45997e+06	2.39621e+06	3.47524e+06	4.97922e+06	2.47877e+06	7.245e+06	3.62127e+06	7.00249e+06	2.82679e+06	2.31368e+06	3.35969e+06	4.51023e+06	2.9911e+06	1.02513e+07
P62995	1	1	100	0.350699	1.32317	control	dnajc3	Transformer-2 protein homolog beta (TRA2B_HUMAN)	983453	970397	1.76432e+06	1.62015e+06	2.36318e+06	1.37041e+06	2.29157e+06	1.03837e+06	983453	1.45888e+06	2.02741e+06	1.56435e+06	2.2846e+06	1.24133e+06	2.7652e+06	1.46923e+06
P98095	23	21	2379.23	0.350735	1.37844	dnajc3	control	Fibulin-2 (FBLN2_HUMAN)	1.16538e+07	4.91301e+06	1.04488e+07	1.05874e+07	7.62966e+06	7.99583e+06	9.75587e+06	1.89795e+06	1.16538e+07	7.38613e+06	1.20069e+07	1.02228e+07	7.37596e+06	7.24271e+06	1.17723e+07	2.68549e+06
Q16555	16	13	1597.97	0.351008	1.25003	dnajc3	control	Dihydropyrimidinase-related protein 2 (DPYL2_HUMAN)	6.14736e+06	9.09536e+06	8.99198e+06	4.87099e+06	4.58413e+06	3.47407e+06	3.72679e+06	1.14991e+07	6.14736e+06	1.36738e+07	1.03328e+07	4.70322e+06	4.4317e+06	3.14685e+06	4.49707e+06	1.62705e+07
Q14108	3	3	299.98	0.351014	1.1942	control	dnajc3	Lysosome membrane protein 2 (SCRB2_HUMAN)	1.872e+06	1.88914e+06	2.13156e+06	2.62418e+06	2.81612e+06	2.19885e+06	3.35433e+06	1.80159e+06	1.872e+06	2.8401e+06	2.44941e+06	2.5338e+06	2.72248e+06	1.99174e+06	4.04763e+06	2.54915e+06
P62195	2	1	180.953	0.351602	1.10936	control	dnajc3	26S protease regulatory subunit 8 (PRS8_HUMAN)	195082	272304	302199	231031	278541	259934	249043	322525	195082	409378	347262	223073	269279	235451	300517	456355
Q96I99	4	4	389.994	0.351992	1.23056	control	dnajc3	Succinyl-CoA ligase [GDP-forming] subunit beta, mitochondrial (SUCB2_HUMAN)	677580	634938	1.05392e+06	906556	1.25778e+06	915194	1.20618e+06	648467	677580	954554	1.21107e+06	875332	1.21595e+06	828993	1.45548e+06	917544
Q9H553	1	1	99.94	0.352947	1.51582	control	dnajc3	Alpha-1,3/1,6-mannosyltransferase ALG2 (ALG2_HUMAN)	3.68134e+06	3.88307e+06	4.14106e+06	3.36036e+06	9.08482e+06	7.37136e+06	3.82184e+06	2.55907e+06	3.68134e+06	5.83774e+06	4.75857e+06	3.24462e+06	8.78273e+06	6.67706e+06	4.61176e+06	3.62093e+06
Q15075	10	9	992.367	0.353108	1.09535	dnajc3	control	Early endosome antigen 1 (EEA1_HUMAN)	1.32447e+06	1.52043e+06	1.43768e+06	1.14015e+06	1.31049e+06	1.02772e+06	1.21478e+06	1.39771e+06	1.32447e+06	2.28579e+06	1.65206e+06	1.10088e+06	1.26692e+06	930924	1.46586e+06	1.97768e+06
P52298	2	2	199.227	0.35413	1.22979	control	dnajc3	Nuclear cap-binding protein subunit 2 (NCBP2_HUMAN)	225843	290310	357603	268638	433900	429353	221867	319781	225843	436446	410928	259385	419472	388913	267724	452472
P62877	1	1	99.9194	0.354539	1.14825	dnajc3	control	E3 ubiquitin-protein ligase RBX1 (RBX1_HUMAN)	895229	1.35547e+06	960414	1.06652e+06	979695	861173	698785	1.18571e+06	895229	2.03779e+06	1.10363e+06	1.02979e+06	947119	780060	843215	1.67771e+06
Q9NSE4	1	1	80.3366	0.354681	1.40799	control	dnajc3	Isoleucine--tRNA ligase, mitochondrial (SYIM_HUMAN)	38112.9	39313.2	75026.2	79557.5	119862	87790.8	81666.7	37347.4	38112.9	59102.8	86213.9	76817.4	115876	79521.9	98546.1	52844.4
Q13509	30	3	3094.5	0.354937	1.44632	control	dnajc3	Tubulin beta-3 chain (TBB3_HUMAN)	4.03307e+06	7.6232e+06	4.17976e+06	3.55857e+06	6.93567e+06	6.29732e+06	3.1905e+06	1.16273e+07	4.03307e+06	1.14606e+07	4.80304e+06	3.43601e+06	6.70504e+06	5.70418e+06	3.84994e+06	1.6452e+07
Q96HE7	7	7	699.617	0.355337	1.24661	control	dnajc3	ERO1-like protein alpha (ERO1A_HUMAN)	4.34931e+06	3.65855e+06	3.85655e+06	3.91994e+06	6.31984e+06	5.92537e+06	4.513e+06	2.91865e+06	4.34931e+06	5.50019e+06	4.43162e+06	3.78493e+06	6.10969e+06	5.36726e+06	5.44578e+06	4.12972e+06
P35244	1	1	86.715	0.355545	1.21334	dnajc3	control	Replication protein A 14 kDa subunit (RFA3_HUMAN)	94869.9	79422.5	105507	134353	86734.4	57479.3	148251	48867.4	94869.9	119402	121240	129726	83850.3	52065.4	178892	69144.5
P11586	9	7	893.643	0.356593	1.1723	dnajc3	control	C-1-tetrahydrofolate synthase, cytoplasmic (C1TC_HUMAN)	715602	791052	749974	592998	432657	370783	611986	1.01537e+06	715602	1.18925e+06	861808	572574	418270	335860	738475	1.43669e+06
Q13838	4	2	499.767	0.356907	1.14745	control	dnajc3	Spliceosome RNA helicase DDX39B (DX39B_HUMAN)	1.20072e+06	1.47951e+06	1.68479e+06	1.64089e+06	1.89679e+06	1.88178e+06	1.87791e+06	1.23502e+06	1.20072e+06	2.22427e+06	1.93603e+06	1.58438e+06	1.83372e+06	1.70454e+06	2.26605e+06	1.74748e+06
P62333	6	6	598.275	0.357005	1.12696	dnajc3	control	26S protease regulatory subunit 10B (PRS10_HUMAN)	1.12444e+06	1.22892e+06	1.1105e+06	962321	1.01063e+06	919069	687802	1.31003e+06	1.12444e+06	1.84753e+06	1.27609e+06	929176	977026	832503	829962	1.85361e+06
P05023	17	16	1681.51	0.357112	1.15598	control	dnajc3	Sodium/potassium-transporting ATPase subunit alpha-1 (AT1A1_HUMAN)	6.65581e+06	5.60512e+06	4.59091e+06	6.68692e+06	7.5313e+06	8.40562e+06	5.19899e+06	6.07433e+06	6.65581e+06	8.42664e+06	5.27549e+06	6.45661e+06	7.28087e+06	7.6139e+06	6.27355e+06	8.59483e+06
Q9NS69	4	4	399.99	0.357513	1.15348	control	dnajc3	Mitochondrial import receptor subunit TOM22 homolog (TOM22_HUMAN)	1.22294e+06	2.14125e+06	1.90281e+06	1.63803e+06	2.30066e+06	2.26531e+06	1.83321e+06	1.56564e+06	1.22294e+06	3.21912e+06	2.18655e+06	1.58162e+06	2.22416e+06	2.05195e+06	2.21211e+06	2.21528e+06
P22307	7	7	698.929	0.357814	1.50079	control	dnajc3	Non-specific lipid-transfer protein (NLTP_HUMAN)	4.81878e+06	2.67697e+06	3.21679e+06	6.1812e+06	9.38012e+06	8.4834e+06	4.8297e+06	2.66075e+06	4.81878e+06	4.02451e+06	3.69647e+06	5.9683e+06	9.06821e+06	7.68435e+06	5.82793e+06	3.76481e+06
Q71UM5	1	1	98.0706	0.357975	1.17851	control	dnajc3	40S ribosomal protein S27-like (RS27L_HUMAN)	2.21152e+06	1.76152e+06	2.58173e+06	1.56794e+06	3.05235e+06	2.50108e+06	2.29636e+06	1.72293e+06	2.21152e+06	2.64824e+06	2.96672e+06	1.51394e+06	2.95086e+06	2.26551e+06	2.77098e+06	2.43784e+06
Q96BZ9	2	2	199.72	0.358216	1.23341	control	dnajc3	TBC1 domain family member 20 (TBC20_HUMAN)	41602.9	86260.6	115179	131102	134903	121499	123473	81599.3	41602.9	129683	132354	126587	130417	110055	148994	115458
Q6UXN9	1	1	99.9396	0.358385	1.17319	control	dnajc3	WD repeat-containing protein 82 (WDR82_HUMAN)	234681	341031	294776	300173	238164	415438	328298	391507	234681	512700	338733	289834	230245	376308	396152	553959
O95347	1	1	99.9596	0.358559	1.29535	dnajc3	control	Structural maintenance of chromosomes protein 2 (SMC2_HUMAN)	73361	163908	93552.3	103903	2092.84	92346.2	61183.5	179982	73361	246417	107503	100325	2023.25	83648.2	73829.4	254664
O75487	2	1	199.984	0.358595	1.22506	control	dnajc3	Glypican-4 (GPC4_HUMAN)	3.98238e+06	3.06742e+06	1.55129e+06	5.05613e+06	4.33623e+06	3.95227e+06	5.26229e+06	3.18011e+06	3.98238e+06	4.61151e+06	1.78262e+06	4.88198e+06	4.19204e+06	3.58001e+06	6.34993e+06	4.49967e+06
Q9BQG0	4	4	395.877	0.359054	1.26379	control	dnajc3	Myb-binding protein 1A (MBB1A_HUMAN)	360541	369776	428815	404665	702459	486623	500403	286827	360541	555915	492758	390728	679101	440789	603829	405843
Q8N4L2	1	1	100	0.359811	1.17655	dnajc3	control	Type 2 phosphatidylinositol 4,5-bisphosphate 4-phosphatase (TM55A_HUMAN)	588321	562201	767505	641164	644048	358736	828497	343893	588321	845204	881953	619081	622633	324947	999736	486589
O95297	2	2	197.804	0.359821	1.115	control	dnajc3	Myelin protein zero-like protein 1 (MPZL1_HUMAN)	884868	482545	710367	806792	845472	784099	800431	786291	884868	725450	816295	779005	817359	710245	965870	1.11256e+06
Q9BZQ8	1	1	99.9899	0.362179	1.34347	dnajc3	control	Protein Niban (NIBAN_HUMAN)	832471	1.21369e+06	746731	441623	817771	310315	543768	735731	832471	1.82464e+06	858081	426412	790578	281086	656158	1.04102e+06
P07814	13	13	1291.82	0.362224	1.10097	control	dnajc3	Bifunctional glutamate/proline--tRNA ligase (SYEP_HUMAN)	4.7824e+06	6.14638e+06	6.04904e+06	3.8088e+06	5.9256e+06	5.34794e+06	5.90067e+06	5.71118e+06	4.7824e+06	9.24037e+06	6.95105e+06	3.67761e+06	5.72856e+06	4.84422e+06	7.12026e+06	8.08099e+06
P08603	1	1	99.8995	0.362484	1.8902	control	dnajc3	Complement factor H (CFAH_HUMAN)	365119	106470	118645	765006	615023	1.4122e+06	388642	145809	365119	160066	136338	738657	594573	1.27919e+06	468970	206311
O43395	1	1	99.8595	0.36268	1.27238	control	dnajc3	U4/U6 small nuclear ribonucleoprotein Prp3 (PRPF3_HUMAN)	150139	122192	193347	156407	224707	280565	119664	166590	150139	183701	222179	151020	217235	254139	144397	235715
P78344	8	8	792.789	0.362734	1.20057	control	dnajc3	Eukaryotic translation initiation factor 4 gamma 2 (IF4G2_HUMAN)	772807	996009	812095	660562	804962	938808	744582	1.40325e+06	772807	1.49738e+06	933192	637810	778195	850383	898477	1.98552e+06
P02768	8	7	995.064	0.3643	1.84768	control	dnajc3	Serum albumin (ALBU_HUMAN)	4.8351e+08	1.27032e+08	8.94577e+07	9.837e+08	1.47447e+09	1.09914e+09	3.63144e+08	1.74177e+08	4.8351e+08	1.90978e+08	1.02797e+08	9.49819e+08	1.42544e+09	9.95616e+08	4.38201e+08	2.4645e+08
O95864	1	1	95.6154	0.364306	1.57034	control	dnajc3	Fatty acid desaturase 2 (FADS2_HUMAN)	312033	130005	506898	472702	304178	920475	742406	265397	312033	195448	582486	456421	294064	833777	895851	375522
Q9Y4G6	8	1	793.851	0.364503	1.13987	control	dnajc3	Talin-2 (TLN2_HUMAN)	58105.5	66240.9	83819.9	51752.6	66557.4	64840.1	69396.1	95479.8	58105.5	99585.4	96319	49970.2	64344.2	58732.9	83739.4	135098
Q7Z4V5	1	1	100	0.364537	1.06057	control	dnajc3	Hepatoma-derived growth factor-related protein 2 (HDGR2_HUMAN)	2.33e+06	2.35686e+06	2.22642e+06	2.15897e+06	2.25738e+06	2.7834e+06	2.20448e+06	2.37648e+06	2.33e+06	3.54327e+06	2.55841e+06	2.08461e+06	2.18232e+06	2.52124e+06	2.66012e+06	3.36258e+06
Q5SSJ5	7	6	674.275	0.364555	1.13429	control	dnajc3	Heterochromatin protein 1-binding protein 3 (HP1B3_HUMAN)	1.06299e+06	1.03734e+06	1.41933e+06	1.40056e+06	1.50083e+06	1.26863e+06	1.69973e+06	1.11176e+06	1.06299e+06	1.55951e+06	1.63098e+06	1.35232e+06	1.45093e+06	1.14914e+06	2.05105e+06	1.57307e+06
Q9BXJ9	1	1	99.8084	0.365172	1.14598	control	dnajc3	N-alpha-acetyltransferase 15, NatA auxiliary subunit (NAA15_HUMAN)	389643	466038	390526	297306	376095	391257	419283	582206	389643	700634	448760	287066	363589	354405	505943	823787
O95433	1	1	99.9596	0.365223	1.45835	control	dnajc3	Activator of 90 kDa heat shock protein ATPase homolog 1 (AHSA1_HUMAN)	337633	593343	372497	266160	581837	549488	241639	916108	337633	892022	428042	256993	562490	497732	291583	1.29624e+06
P02774	3	3	297.625	0.365447	1.68991	control	dnajc3	Vitamin D-binding protein (VTDB_HUMAN)	9.85441e+06	3.41857e+06	2.28261e+06	1.69578e+07	2.11171e+07	2.27832e+07	6.18697e+06	4.85762e+06	9.85441e+06	5.13942e+06	2.62299e+06	1.63737e+07	2.04149e+07	2.06372e+07	7.46574e+06	6.87325e+06
P62191	10	9	969.659	0.36589	1.26687	control	dnajc3	26S protease regulatory subunit 4 (PRS4_HUMAN)	1.68435e+06	2.53783e+06	1.87565e+06	1.17603e+06	2.31044e+06	2.36211e+06	1.37045e+06	3.172e+06	1.68435e+06	3.81533e+06	2.15534e+06	1.13552e+06	2.23362e+06	2.13963e+06	1.65371e+06	4.4882e+06
Q02978	2	2	199.207	0.366074	1.17094	dnajc3	control	Mitochondrial 2-oxoglutarate/malate carrier protein (M2OM_HUMAN)	346739	325166	468803	417644	329653	194620	420340	386241	346739	488849	538709	403259	318692	176289	507218	546509
Q9UK45	1	1	99.8489	0.366646	1.08226	control	dnajc3	U6 snRNA-associated Sm-like protein LSm7 (LSM7_HUMAN)	299792	380577	432892	344846	428717	352420	396139	400771	299792	572153	497444	332968	414461	319226	478016	567069
P10620	2	2	197.108	0.367759	1.32921	dnajc3	control	Microsomal glutathione S-transferase 1 (MGST1_HUMAN)	1.80546e+06	918821	1.78454e+06	2.47871e+06	2.14549e+06	1.41604e+06	1.02073e+06	674635	1.80546e+06	1.38134e+06	2.05064e+06	2.39333e+06	2.07414e+06	1.28266e+06	1.23171e+06	954569
O75947	4	4	499.621	0.367878	1.2585	control	dnajc3	ATP synthase subunit d, mitochondrial (ATP5H_HUMAN)	2.63487e+06	2.58213e+06	2.82496e+06	2.74802e+06	5.05759e+06	3.14747e+06	3.31777e+06	2.05641e+06	2.63487e+06	3.88193e+06	3.24621e+06	2.65338e+06	4.88941e+06	2.85101e+06	4.00351e+06	2.90971e+06
Q9NP79	2	2	199.929	0.369299	1.28882	dnajc3	control	Vacuolar protein sorting-associated protein VTA1 homolog (VTA1_HUMAN)	678299	936635	899952	414301	489350	484984	314362	984079	678299	1.40812e+06	1.03415e+06	400031	473078	439304	379336	1.39242e+06
O95861	1	1	100	0.369744	1.19252	dnajc3	control	3'(2'),5'-bisphosphate nucleotidase 1 (BPNT1_HUMAN)	416814	636042	402315	441712	330832	251699	258755	749368	416814	956214	462307	426498	319831	227992	312237	1.06031e+06
Q03405	4	4	399.869	0.369787	1.33463	control	dnajc3	Urokinase plasminogen activator surface receptor (UPAR_HUMAN)	852933	1.54539e+06	421011	892744	959771	2.04119e+06	805395	1.14789e+06	852933	2.32331e+06	483791	861996	927857	1.84893e+06	971859	1.6242e+06
P36543	3	3	299.934	0.369943	1.09037	control	dnajc3	V-type proton ATPase subunit E 1 (VATE1_HUMAN)	513055	714689	621765	532445	758630	602076	631738	604766	513055	1.07445e+06	714481	514106	733404	545367	762310	855710
Q7Z4H8	8	8	792.608	0.370367	1.16528	dnajc3	control	KDEL motif-containing protein 2 (KDEL2_HUMAN)	1.39148e+06	1.39772e+06	1.79405e+06	2.26283e+06	1.54742e+06	1.81227e+06	1.15434e+06	1.36104e+06	1.39148e+06	2.10131e+06	2.06158e+06	2.18489e+06	1.49596e+06	1.64157e+06	1.39293e+06	1.9258e+06
P51398	3	3	299.437	0.371114	1.20571	control	dnajc3	28S ribosomal protein S29, mitochondrial (RT29_HUMAN)	157674	336350	384835	312663	467011	364581	332360	272684	157674	505663	442221	301895	451482	330242	401054	385832
Q9GZR7	3	3	297.098	0.371163	1.07451	control	dnajc3	ATP-dependent RNA helicase DDX24 (DDX24_HUMAN)	200683	238643	257339	247540	278475	272973	235118	227994	200683	358772	295713	239014	269215	247262	283714	322599
P20338	2	1	199.869	0.371475	1.10655	control	dnajc3	Ras-related protein Rab-4A (RAB4A_HUMAN)	188208	198126	280615	176099	222325	238962	205246	266339	188208	297859	322459	170034	214932	216454	247667	376855
Q68CQ7	1	1	99.9845	0.371676	1.29887	control	dnajc3	Glycosyltransferase 8 domain-containing protein 1 (GL8D1_HUMAN)	215964	341174	180104	87989.3	361050	304580	251857	154377	215964	512915	206961	84958.7	349045	275892	303912	218434
Q9NTZ6	1	1	99.0891	0.3719	1.26211	control	dnajc3	RNA-binding protein 12 (RBM12_HUMAN)	576255	740133	487311	467291	442263	670225	684737	1.06901e+06	576255	1.1127e+06	559978	451196	427557	607097	826263	1.51259e+06
P04844	18	16	1797.17	0.372059	1.20854	control	dnajc3	Dolichyl-diphosphooligosaccharide--protein glycosyltransferase subunit 2 (RPN2_HUMAN)	6.83622e+06	5.78401e+06	6.77872e+06	7.63453e+06	1.02128e+07	8.58196e+06	8.86937e+06	5.00698e+06	6.83622e+06	8.69559e+06	7.78954e+06	7.37158e+06	9.87324e+06	7.77364e+06	1.07026e+07	7.08458e+06
Q14982	1	1	100	0.372394	1.51101	control	dnajc3	Opioid-binding protein/cell adhesion molecule (OPCM_HUMAN)	88895.1	21533.6	173442	18936.8	223196	129811	45887.8	58648.8	88895.1	32373.3	199305	18284.5	215775	117584	55372.2	82984.7
O15533	3	2	296.756	0.372567	1.1681	dnajc3	control	Tapasin (TPSN_HUMAN)	231902	266643	264597	222649	106772	184699	306506	245946	231902	400866	304053	214980	103222	167302	369857	347999
O14929	2	2	200	0.37295	1.44949	control	dnajc3	Histone acetyltransferase type B catalytic subunit (HAT1_HUMAN)	446386	888813	499799	537735	867072	1.09287e+06	339867	1.13943e+06	446386	1.33623e+06	574327	519214	838240	989934	410113	1.61223e+06
Q71RG4	1	1	99.9844	0.373529	1.32197	control	dnajc3	Transmembrane and ubiquitin-like domain-containing protein 2 (TMUB2_HUMAN)	98136.4	67976.2	52548	84560.2	96703.5	162172	59894.4	82079.6	98136.4	102194	60383.8	81647.7	93487.9	146897	72273.7	116138
Q9P2E9	43	40	4275.02	0.373626	1.32129	control	dnajc3	Ribosome-binding protein 1 (RRBP1_HUMAN)	2.41926e+07	1.46341e+07	1.66684e+07	2.13009e+07	3.17889e+07	3.32736e+07	2.34027e+07	1.30046e+07	2.41926e+07	2.20007e+07	1.91539e+07	2.05672e+07	3.07318e+07	3.01396e+07	2.82397e+07	1.84007e+07
Q9BTA9	1	1	100	0.374305	1.17468	control	dnajc3	WW domain-containing adapter protein with coiled-coil (WAC_HUMAN)	67874.9	64808.1	58793.1	73145.8	96543.3	93084.6	66011.3	55207.8	67874.9	97431.4	67560.2	70626.4	93333	84317.1	79655	78115.8
P12956	17	16	1898.92	0.375751	1.13268	control	dnajc3	X-ray repair cross-complementing protein 6 (XRCC6_HUMAN)	1.12944e+07	1.02815e+07	1.26251e+07	1.02431e+07	1.41159e+07	1.53001e+07	9.6011e+06	1.1324e+07	1.12944e+07	1.5457e+07	1.45078e+07	9.89034e+06	1.36465e+07	1.3859e+07	1.15855e+07	1.60229e+07
P09417	1	1	100	0.376401	1.18235	dnajc3	control	Dihydropteridine reductase (DHPR_HUMAN)	121401	211545	206735	157086	115886	72458.5	63967.9	336994	121401	318033	237562	151675	112033	65633.7	77189.2	476828
Q99848	1	1	96.8672	0.37649	1.26339	dnajc3	control	Probable rRNA-processing protein EBP2 (EBP2_HUMAN)	608603	444320	624507	616630	33399.8	723633	641186	417575	608603	667983	717632	595392	32289.2	655474	773711	590845
Q14011	2	2	200	0.376784	1.20465	control	dnajc3	Cold-inducible RNA-binding protein (CIRBP_HUMAN)	1.61688e+06	1.25097e+06	1.77145e+06	1.86519e+06	2.3964e+06	2.121e+06	2.09743e+06	1.22082e+06	1.61688e+06	1.88068e+06	2.03561e+06	1.80095e+06	2.31671e+06	1.92122e+06	2.53094e+06	1.7274e+06
Q9HCL0	2	2	199.27	0.376826	1.29918	control	dnajc3	Protocadherin-18 (PCD18_HUMAN)	630575	220246	228385	258223	579140	524722	403877	229824	630575	331114	262441	249329	559882	475299	487353	325187
O75348	2	1	199.98	0.377196	1.52275	control	dnajc3	V-type proton ATPase subunit G 1 (VATG1_HUMAN)	1.28992e+06	1.0262e+06	882258	1.71318e+06	3.16123e+06	2.22974e+06	1.29708e+06	791032	1.28992e+06	1.54278e+06	1.01382e+06	1.65417e+06	3.05611e+06	2.01972e+06	1.56516e+06	1.11926e+06
P06493	2	2	186.809	0.377347	1.93588	control	dnajc3	Cyclin-dependent kinase 1 (CDK1_HUMAN)	239303	1.01133e+06	138945	259654	620780	831719	136260	1.60395e+06	239303	1.52042e+06	159664	250711	600138	753380	164423	2.2695e+06
Q8TDX7	5	5	498.004	0.377516	1.21909	dnajc3	control	Serine/threonine-protein kinase Nek7 (NEK7_HUMAN)	2.03357e+06	1.87526e+06	1.1787e+06	1.2357e+06	536991	814891	1.17468e+06	2.66029e+06	2.03357e+06	2.81923e+06	1.35447e+06	1.19314e+06	519135	738137	1.41748e+06	3.76415e+06
Q9BTZ2	1	1	100	0.377664	1.35188	control	dnajc3	Dehydrogenase/reductase SDR family member 4 (DHRS4_HUMAN)	139415	84148.3	216858	146829	320238	178596	187601	107459	139415	126507	249195	141772	309590	161774	226375	152048
Q9HCU0	5	5	499.573	0.378092	1.14389	dnajc3	control	Endosialin (CD248_HUMAN)	2.40109e+06	1.66798e+06	2.02019e+06	1.58509e+06	2.2036e+06	1.62001e+06	1.6099e+06	1.27549e+06	2.40109e+06	2.50761e+06	2.32144e+06	1.53049e+06	2.13033e+06	1.46742e+06	1.94265e+06	1.80474e+06
O15254	1	1	99.9495	0.378222	1.20684	control	dnajc3	Peroxisomal acyl-coenzyme A oxidase 3 (ACOX3_HUMAN)	274024	295892	296544	300511	356345	302511	508530	240965	274024	444840	340764	290160	344496	274017	613636	340951
Q7L1Q6	4	4	379.798	0.378363	1.30464	control	dnajc3	Basic leucine zipper and W2 domain-containing protein 1 (BZW1_HUMAN)	687768	1.27149e+06	731143	722934	977812	980162	685417	1.80976e+06	687768	1.91153e+06	840169	698035	945298	887841	827083	2.56071e+06
P20073	6	5	599.604	0.378499	1.20243	control	dnajc3	Annexin A7 (ANXA7_HUMAN)	1.72779e+06	3.53465e+06	2.4212e+06	1.11007e+06	2.7762e+06	2.12329e+06	2.27069e+06	3.40362e+06	1.72779e+06	5.31394e+06	2.78224e+06	1.07183e+06	2.68388e+06	1.9233e+06	2.74001e+06	4.81592e+06
O43294	3	3	299.809	0.378867	1.20763	control	dnajc3	Transforming growth factor beta-1-induced transcript 1 protein (TGFI1_HUMAN)	407870	489042	289599	361510	418535	307950	565207	577743	407870	735218	332784	349058	404618	278944	682028	817473
P49458	1	1	100	0.379137	1.37818	control	dnajc3	Signal recognition particle 9 kDa protein (SRP09_HUMAN)	3.29177e+06	2.92579e+06	4.89256e+06	3.27236e+06	8.43908e+06	5.14358e+06	3.27698e+06	2.96199e+06	3.29177e+06	4.39859e+06	5.62212e+06	3.15965e+06	8.15846e+06	4.65911e+06	3.95428e+06	4.19105e+06
Q14165	3	3	300	0.37932	1.10516	control	dnajc3	Malectin (MLEC_HUMAN)	1.37878e+06	1.03703e+06	1.43813e+06	940390	1.51548e+06	1.34838e+06	1.17602e+06	1.25863e+06	1.37878e+06	1.55905e+06	1.65258e+06	908001	1.46508e+06	1.22138e+06	1.41909e+06	1.78088e+06
O14964	4	4	398.824	0.379589	1.09653	dnajc3	control	Hepatocyte growth factor-regulated tyrosine kinase substrate (HGS_HUMAN)	1.92765e+06	1.91504e+06	1.62426e+06	1.71608e+06	1.33484e+06	1.42412e+06	1.66386e+06	2.12785e+06	1.92765e+06	2.87904e+06	1.86646e+06	1.65697e+06	1.29045e+06	1.28998e+06	2.00776e+06	3.01079e+06
P27361	2	1	199.98	0.379912	1.16317	dnajc3	control	Mitogen-activated protein kinase 3 (MK03_HUMAN)	538081	529677	684942	585424	405628	459211	266175	879124	538081	796307	787079	565261	392140	415959	321189	1.24391e+06
P05412	1	1	100	0.38027	1.95852	control	dnajc3	Transcription factor AP-1 (JUN_HUMAN)	244230	692594	233916	246232	695704	1.14345e+06	125638	810377	244230	1.04123e+06	268797	237751	672570	1.03575e+06	151605	1.14664e+06
Q5BJH7	1	1	99.9844	0.380481	1.11084	control	dnajc3	Protein YIF1B (YIF1B_HUMAN)	1.35389e+06	1.70847e+06	1.00889e+06	1.32094e+06	1.28175e+06	1.72231e+06	1.49408e+06	1.49169e+06	1.35389e+06	2.56848e+06	1.15933e+06	1.27545e+06	1.23913e+06	1.56008e+06	1.80289e+06	2.11066e+06
Q14257	8	8	784.754	0.380692	1.26556	control	dnajc3	Reticulocalbin-2 (RCN2_HUMAN)	4.21596e+06	3.97549e+06	4.62894e+06	6.30388e+06	7.40579e+06	6.71792e+06	6.80702e+06	3.27221e+06	4.21596e+06	5.97668e+06	5.3192e+06	6.08676e+06	7.15953e+06	6.08516e+06	8.21394e+06	4.62999e+06
Q9Y680	2	2	188.797	0.380697	1.42488	control	dnajc3	Peptidyl-prolyl cis-trans isomerase FKBP7 (FKBP7_HUMAN)	459204	259319	294081	450352	930871	427719	461142	264800	459204	389856	337933	434840	899918	387433	556454	374676
P08253	2	2	199.939	0.380722	1.2861	control	dnajc3	72 kDa type IV collagenase (MMP2_HUMAN)	498264	458030	613265	681308	1.02403e+06	586951	862659	421207	498264	688594	704714	657842	989975	531667	1.04096e+06	595984
Q96RS6	1	1	96.5496	0.381012	1.02342	dnajc3	control	NudC domain-containing protein 1 (NUDC1_HUMAN)	43952.7	54457.3	41392.1	38896.5	1557.33	18085.4	35799.1	119168	43952.7	81870.2	47564.4	37556.8	1505.55	16382	43198.3	168615
P11117	3	3	298.688	0.381177	1.14271	dnajc3	control	Lysosomal acid phosphatase (PPAL_HUMAN)	679665	432442	505899	564157	506652	609434	431961	361584	679665	650126	581338	544726	489805	552032	521242	511620
P62070	5	3	499.754	0.381865	1.17073	dnajc3	control	Ras-related protein R-Ras2 (RRAS2_HUMAN)	569226	406225	720034	454929	404224	410891	434473	587220	569226	610711	827404	439260	390782	372190	524273	830883
O75131	7	5	697.455	0.382203	1.14374	control	dnajc3	Copine-3 (CPNE3_HUMAN)	2.1544e+06	2.98413e+06	2.76114e+06	1.86038e+06	3.47045e+06	2.98589e+06	2.26465e+06	2.44198e+06	2.1544e+06	4.48629e+06	3.17287e+06	1.7963e+06	3.35505e+06	2.70466e+06	2.73272e+06	3.45526e+06
P02788	3	3	299.818	0.382381	1.51506	control	dnajc3	Lactotransferrin (TRFL_HUMAN)	9.56177e+06	2.85052e+06	2.54655e+06	1.80181e+07	1.91749e+07	1.86747e+07	7.85857e+06	4.25381e+06	9.56177e+06	4.28542e+06	2.92628e+06	1.73975e+07	1.85373e+07	1.69157e+07	9.48283e+06	6.01889e+06
O76024	5	5	494.127	0.383056	1.17832	control	dnajc3	Wolframin (WFS1_HUMAN)	334408	202425	223538	352803	409424	349792	319437	233024	334408	304323	256871	340651	395810	316846	385460	329716
Q5JRX3	3	2	299.172	0.383395	1.22858	control	dnajc3	Presequence protease, mitochondrial (PREP_HUMAN)	1.52075e+06	1.60941e+06	1.20991e+06	1.3289e+06	1.87772e+06	2.53511e+06	1.22141e+06	1.33054e+06	1.52075e+06	2.41956e+06	1.39033e+06	1.28313e+06	1.81528e+06	2.29633e+06	1.47386e+06	1.88264e+06
Q13347	2	1	198.982	0.384044	1.17701	control	dnajc3	Eukaryotic translation initiation factor 3 subunit I (EIF3I_HUMAN)	1.20012e+06	1.33345e+06	1.09492e+06	1.11451e+06	1.74344e+06	1.62544e+06	938564	1.27512e+06	1.20012e+06	2.00469e+06	1.25819e+06	1.07612e+06	1.68547e+06	1.47234e+06	1.13255e+06	1.80422e+06
O75643	15	15	1472.04	0.385179	1.80359	control	dnajc3	U5 small nuclear ribonucleoprotein 200 kDa helicase (U520_HUMAN)	8.38635e+06	3.36204e+06	3.1687e+06	1.43395e+07	2.15022e+07	2.11983e+07	6.24854e+06	3.81776e+06	8.38635e+06	5.05444e+06	3.64121e+06	1.38456e+07	2.07872e+07	1.92017e+07	7.54003e+06	5.40191e+06
O95139	1	1	99.9899	0.385657	1.14388	dnajc3	control	NADH dehydrogenase [ubiquinone] 1 beta subcomplex subunit 6 (NDUB6_HUMAN)	900564	1.44856e+06	1.21974e+06	1.34275e+06	1.26277e+06	892499	1.23843e+06	900110	900564	2.17774e+06	1.40162e+06	1.29651e+06	1.22078e+06	808436	1.4944e+06	1.2736e+06
Q96PE2	1	1	100	0.386297	1.16218	dnajc3	control	Rho guanine nucleotide exchange factor 17 (ARHGH_HUMAN)	170601	126633	109704	127922	83445.9	84740.7	113158	178874	170601	190378	126062	123516	80671.1	76759.1	136547	253097
Q9HBR0	1	1	97.716	0.386415	1.26196	dnajc3	control	Putative sodium-coupled neutral amino acid transporter 10 (S38AA_HUMAN)	64586	21159.1	44096	69242.4	15.4635	60097.9	64128.4	33516.2	64586	31810.3	50671.4	66857.6	14.9493	54437.3	77383	47423.5
Q15165	1	1	100	0.386551	1.12586	control	dnajc3	Serum paraoxonase/arylesterase 2 (PON2_HUMAN)	2.73125e+06	1.93193e+06	2.8149e+06	2.37245e+06	3.31474e+06	3.07687e+06	2.42667e+06	2.27204e+06	2.73125e+06	2.90444e+06	3.23465e+06	2.29074e+06	3.20452e+06	2.78706e+06	2.92823e+06	3.21481e+06
P36915	1	1	99.6266	0.386709	1.17216	dnajc3	control	Guanine nucleotide-binding protein-like 1 (GNL1_HUMAN)	250266	252251	220790	164812	143222	121970	139244	353244	250266	379230	253714	159135	138460	110481	168024	499819
P26885	3	3	297.989	0.387592	1.11461	control	dnajc3	Peptidyl-prolyl cis-trans isomerase FKBP2 (FKBP2_HUMAN)	2.35922e+06	2.09204e+06	1.80531e+06	2.37653e+06	2.79421e+06	2.73272e+06	2.1525e+06	1.9431e+06	2.35922e+06	3.14514e+06	2.07451e+06	2.29468e+06	2.7013e+06	2.47532e+06	2.59739e+06	2.74937e+06
P23142	7	7	699.844	0.387801	2.67474	control	dnajc3	Fibulin-1 (FBLN1_HUMAN)	3.32987e+06	1.60674e+06	2.58139e+06	4.50094e+06	6.86309e+06	1.97471e+07	4.43301e+06	1.10438e+06	3.32987e+06	2.41555e+06	2.96633e+06	4.34592e+06	6.63488e+06	1.78871e+07	5.34926e+06	1.56263e+06
O43447	1	1	99.8434	0.388116	1.2719	dnajc3	control	Peptidyl-prolyl cis-trans isomerase H (PPIH_HUMAN)	223290	306741	345808	232456	293318	13357.1	255317	309376	223290	461150	397374	224450	283565	12099	308088	437750
P29400	1	1	93.4616	0.388436	1.70371	control	dnajc3	Collagen alpha-5(IV) chain (CO4A5_HUMAN)	126834	39272.2	33328.7	91664.8	116292	178663	170623	30371.8	126834	59041.2	38298.6	88507.6	112425	161835	205888	42974.4
O96019	2	2	198.268	0.38874	1.12445	control	dnajc3	Actin-like protein 6A (ACL6A_HUMAN)	203569	349870	308115	264502	289516	277349	311665	387660	203569	525988	354060	255392	279889	251225	376082	548517
Q9Y639	2	2	186.578	0.388877	1.38632	control	dnajc3	Neuroplastin (NPTN_HUMAN)	2.09315e+06	1.14319e+06	921919	2.2192e+06	3.33404e+06	2.84532e+06	1.43593e+06	1.22592e+06	2.09315e+06	1.71865e+06	1.05939e+06	2.14276e+06	3.22317e+06	2.57732e+06	1.73271e+06	1.7346e+06
Q15056	4	4	399.96	0.389569	1.15758	control	dnajc3	Eukaryotic translation initiation factor 4H (IF4H_HUMAN)	2.91976e+06	4.74435e+06	3.50767e+06	2.92954e+06	4.25551e+06	3.97048e+06	2.98089e+06	5.11656e+06	2.91976e+06	7.13257e+06	4.03072e+06	2.82864e+06	4.11401e+06	3.59651e+06	3.597e+06	7.23964e+06
Q9UII2	1	1	99.8181	0.38985	1.12538	dnajc3	control	ATPase inhibitor, mitochondrial (ATIF1_HUMAN)	661198	619974	777316	866842	848702	678719	587533	484460	661198	932058	893227	836986	820481	614791	708968	685484
P41250	11	10	1085.18	0.389912	1.17305	dnajc3	control	Glycine--tRNA ligase (SYG_HUMAN)	2.72969e+06	4.34307e+06	2.78322e+06	2.7349e+06	2.37719e+06	2.04705e+06	2.28278e+06	4.02647e+06	2.72969e+06	6.5293e+06	3.19825e+06	2.64071e+06	2.29814e+06	1.85424e+06	2.7546e+06	5.69722e+06
P35221	17	14	1683.79	0.390201	1.2482	control	dnajc3	Catenin alpha-1 (CTNA1_HUMAN)	2.8431e+06	2.60443e+06	2.3324e+06	3.1238e+06	4.42207e+06	2.4115e+06	4.46104e+06	2.31545e+06	2.8431e+06	3.91545e+06	2.6802e+06	3.0162e+06	4.27503e+06	2.18437e+06	5.38308e+06	3.27623e+06
Q7Z2W9	1	1	99.9798	0.390284	1.31093	control	dnajc3	39S ribosomal protein L21, mitochondrial (RM21_HUMAN)	93082.2	209951	265835	82958.6	309149	199822	231982	113547	93082.2	315637	305476	80101.3	298869	181001	279930	160662
Q03518	1	1	100	0.390578	1.24355	dnajc3	control	Antigen peptide transporter 1 (TAP1_HUMAN)	602264	799901	803960	826529	838501	626562	899450	74188.6	602264	1.20256e+06	923844	798062	810619	567547	1.08535e+06	104973
P30419	2	2	195.896	0.392209	1.13875	control	dnajc3	Glycylpeptide N-tetradecanoyltransferase 1 (NMT1_HUMAN)	691969	1.03134e+06	1.00813e+06	533689	946045	1.06881e+06	767032	936287	691969	1.55049e+06	1.15845e+06	515307	914587	968136	925567	1.32479e+06
Q9Y2Q5	1	1	100	0.392219	1.26325	control	dnajc3	Ragulator complex protein LAMTOR2 (LTOR2_HUMAN)	1.0936e+06	991894	737167	852633	1.60609e+06	858705	1.43609e+06	741922	1.0936e+06	1.4912e+06	847092	823266	1.55268e+06	777824	1.73292e+06	1.04978e+06
Q5JTV8	3	3	300	0.392618	1.20086	control	dnajc3	Torsin-1A-interacting protein 1 (TOIP1_HUMAN)	1.43865e+06	1.24535e+06	1.37488e+06	1.46414e+06	1.94878e+06	2.10919e+06	1.5326e+06	1.0418e+06	1.43865e+06	1.87224e+06	1.5799e+06	1.41371e+06	1.88398e+06	1.91053e+06	1.84937e+06	1.47408e+06
O43396	3	2	299.757	0.392705	1.26394	control	dnajc3	Thioredoxin-like protein 1 (TXNL1_HUMAN)	1.95849e+06	2.83863e+06	2.29831e+06	1.96816e+06	2.71593e+06	2.50635e+06	1.78467e+06	4.44889e+06	1.95849e+06	4.26755e+06	2.64102e+06	1.90038e+06	2.62562e+06	2.27028e+06	2.15353e+06	6.29492e+06
O43143	8	7	790.984	0.392859	1.20877	control	dnajc3	Pre-mRNA-splicing factor ATP-dependent RNA helicase DHX15 (DHX15_HUMAN)	1.04268e+06	1.30657e+06	1.16283e+06	1.09705e+06	1.73316e+06	1.7282e+06	879203	1.23083e+06	1.04268e+06	1.96427e+06	1.33623e+06	1.05927e+06	1.67553e+06	1.56542e+06	1.06092e+06	1.74156e+06
Q8WX92	1	1	99.9596	0.393148	1.11831	control	dnajc3	Negative elongation factor B (NELFB_HUMAN)	320700	434864	480932	395365	435788	523863	505888	359387	320700	653767	552648	381748	421297	474521	610449	508512
O95210	1	1	100	0.393717	1.19091	control	dnajc3	Starch-binding domain-containing protein 1 (STBD1_HUMAN)	1.2182e+06	848867	945961	1.27271e+06	1.56766e+06	1.6007e+06	953848	981718	1.2182e+06	1.27617e+06	1.08702e+06	1.22888e+06	1.51553e+06	1.44993e+06	1.151e+06	1.38907e+06
P56199	3	3	299.099	0.393847	1.20861	control	dnajc3	Integrin alpha-1 (ITA1_HUMAN)	417088	360510	151758	314204	418030	262405	365412	457136	417088	541985	174388	303382	404130	237689	440938	646821
P54725	2	1	197.669	0.394987	1.17695	dnajc3	control	UV excision repair protein RAD23 homolog A (RD23A_HUMAN)	1.22561e+06	1.40537e+06	1.10223e+06	889573	542419	1.0284e+06	638428	1.71851e+06	1.22561e+06	2.1128e+06	1.26659e+06	858934	524383	931540	770383	2.43159e+06
P50395	14	11	1397.85	0.395731	1.18183	dnajc3	control	Rab GDP dissociation inhibitor beta (GDIB_HUMAN)	6.9352e+06	9.60574e+06	6.14165e+06	5.32951e+06	4.06057e+06	4.17389e+06	3.11292e+06	1.23549e+07	6.9352e+06	1.44411e+07	7.05747e+06	5.14595e+06	3.92555e+06	3.78076e+06	3.75632e+06	1.74815e+07
Q96N66	1	1	100	0.39592	1.18809	control	dnajc3	Lysophospholipid acyltransferase 7 (MBOA7_HUMAN)	3.91902e+06	2.88608e+06	3.60025e+06	4.49019e+06	5.43546e+06	5.21039e+06	4.144e+06	2.90743e+06	3.91902e+06	4.33888e+06	4.13711e+06	4.33554e+06	5.25472e+06	4.71963e+06	5.00051e+06	4.11385e+06
Q15043	1	1	100	0.39602	1.26685	control	dnajc3	Zinc transporter ZIP14 (S39AE_HUMAN)	445121	579649	680458	593931	767471	732391	1.01174e+06	401081	445121	871434	781926	573475	741951	663408	1.22085e+06	567506
Q9Y2D5	10	10	983.364	0.39662	1.21062	dnajc3	control	A-kinase anchor protein 2 (AKAP2_HUMAN)	2.70165e+06	2.21288e+06	3.36579e+06	4.21655e+06	2.50646e+06	1.50968e+06	4.26571e+06	2.04086e+06	2.70165e+06	3.32681e+06	3.86769e+06	4.07132e+06	2.42311e+06	1.36748e+06	5.14737e+06	2.88769e+06
P00568	2	1	199.737	0.396906	1.42368	control	dnajc3	Adenylate kinase isoenzyme 1 (KAD1_HUMAN)	219588	561479	392992	198754	512936	253850	324386	863277	219588	844118	451594	191909	495880	229940	391432	1.22149e+06
P40121	6	6	585.176	0.396924	1.18789	control	dnajc3	Macrophage-capping protein (CAPG_HUMAN)	2.56473e+06	4.55478e+06	3.95298e+06	2.01241e+06	4.28983e+06	2.83529e+06	3.53215e+06	4.88617e+06	2.56473e+06	6.84757e+06	4.54244e+06	1.9431e+06	4.14719e+06	2.56823e+06	4.2622e+06	6.91366e+06
P67775	3	3	298.484	0.39707	1.31926	control	dnajc3	Serine/threonine-protein phosphatase 2A catalytic subunit alpha isoform (PP2AA_HUMAN)	1.03956e+06	1.98125e+06	1.21609e+06	1.09434e+06	1.60733e+06	2.06053e+06	887272	2.47817e+06	1.03956e+06	2.97857e+06	1.39744e+06	1.05664e+06	1.55388e+06	1.86645e+06	1.07066e+06	3.50647e+06
P49790	3	3	299.526	0.397646	1.1321	control	dnajc3	Nuclear pore complex protein Nup153 (NU153_HUMAN)	131389	187832	196079	173733	187988	252803	179279	159985	131389	282384	225318	167749	181737	228992	216333	226369
P16401	8	8	791.572	0.397684	1.18595	dnajc3	control	Histone H1.5 (H15_HUMAN)	1.77983e+07	2.01784e+07	3.21538e+07	2.69791e+07	1.68555e+07	2.00775e+07	2.8582e+07	1.63682e+07	1.77983e+07	3.03359e+07	3.69484e+07	2.60499e+07	1.6295e+07	1.81864e+07	3.44895e+07	2.31601e+07
O60506	16	12	1586.68	0.398618	1.42573	control	dnajc3	Heterogeneous nuclear ribonucleoprotein Q (HNRPQ_HUMAN)	1.55667e+07	8.54089e+06	9.15393e+06	2.74313e+07	3.13804e+07	2.94088e+07	1.65641e+07	9.17857e+06	1.55667e+07	1.28402e+07	1.05189e+07	2.64865e+07	3.0337e+07	2.66388e+07	1.99876e+07	1.29871e+07
O00442	3	2	286.993	0.398917	1.13643	control	dnajc3	RNA 3'-terminal phosphate cyclase (RTCA_HUMAN)	392585	722999	571073	429353	475989	599631	617797	711285	392585	1.08694e+06	656230	414565	460162	543152	745488	1.00643e+06
Q8NB90	2	1	182.367	0.399203	1.39948	control	dnajc3	Spermatogenesis-associated protein 5 (SPAT5_HUMAN)	28336.1	47184.1	32731.5	16573.3	61575.4	45789.2	18303	49022.6	28336.1	70935.8	37612.3	16002.5	59527.9	41476.4	22086	69364.2
P61421	4	4	479.193	0.399321	1.12175	control	dnajc3	V-type proton ATPase subunit d 1 (VA0D1_HUMAN)	1.87537e+06	1.62114e+06	1.3994e+06	1.57336e+06	2.2077e+06	1.99902e+06	1.63328e+06	1.41693e+06	1.87537e+06	2.43719e+06	1.60807e+06	1.51917e+06	2.13429e+06	1.81073e+06	1.97086e+06	2.00487e+06
Q13561	10	10	998.767	0.399438	1.21397	control	dnajc3	Dynactin subunit 2 (DCTN2_HUMAN)	2.50906e+06	3.09511e+06	2.43135e+06	2.09838e+06	2.91359e+06	2.80896e+06	2.06052e+06	4.51915e+06	2.50906e+06	4.65314e+06	2.79391e+06	2.0261e+06	2.81671e+06	2.54439e+06	2.4864e+06	6.39434e+06
Q9Y625	2	1	198.62	0.399458	1.18451	control	dnajc3	Glypican-6 (GPC6_HUMAN)	719179	576201	331886	881881	764525	696242	943930	567409	719179	866251	381376	851507	739103	630664	1.13903e+06	802852
O14617	1	1	99.7776	0.399668	1.24187	dnajc3	control	AP-3 complex subunit delta-1 (AP3D1_HUMAN)	336280	532241	511814	266982	172359	336714	234079	583325	336280	800162	588135	257786	166628	304999	282460	825371
Q9H6R3	2	2	194.047	0.399822	1.22456	control	dnajc3	Acyl-CoA synthetase short-chain family member 3, mitochondrial (ACSS3_HUMAN)	525043	432657	318155	386673	308052	480261	581722	665827	525043	650449	365598	373355	297808	435026	701957	942107
Q9BV68	1	1	99.9845	0.399837	1.33435	control	dnajc3	E3 ubiquitin-protein ligase RNF126 (RN126_HUMAN)	319267	751250	543384	426009	613610	586205	385040	1.1371e+06	319267	1.12942e+06	624413	411337	593206	530991	464623	1.60893e+06
Q8N2U0	1	1	99.1001	0.40013	1.23274	dnajc3	control	Transmembrane protein 256 (TM256_HUMAN)	47672.2	45378	75839	54341.3	45951.8	65840.4	55346.3	13946	47672.2	68220.6	87147.9	52469.7	44423.9	59638.9	66785.6	19732.8
P21589	10	10	999.629	0.400399	1.44312	control	dnajc3	5'-nucleotidase (5NTD_HUMAN)	2.03655e+07	1.2103e+07	9.86926e+06	4.07346e+07	5.09973e+07	3.61927e+07	1.90754e+07	1.36183e+07	2.03655e+07	1.81954e+07	1.13409e+07	3.93316e+07	4.93016e+07	3.27837e+07	2.3018e+07	1.92691e+07
P19022	3	3	298.419	0.401108	1.14225	control	dnajc3	Cadherin-2 (CADH2_HUMAN)	1.60371e+06	1.00306e+06	1.03366e+06	1.73983e+06	1.42472e+06	1.42098e+06	1.96326e+06	1.33666e+06	1.60371e+06	1.50798e+06	1.18779e+06	1.6799e+06	1.37735e+06	1.28714e+06	2.36904e+06	1.89129e+06
P49821	3	2	299.272	0.404758	1.07215	dnajc3	control	NADH dehydrogenase [ubiquinone] flavoprotein 1, mitochondrial (NDUV1_HUMAN)	267692	254429	284083	215914	262161	231525	249223	210423	267692	382504	326445	208478	253444	209718	300734	297736
Q9Y6W5	1	1	99.3611	0.404936	1.22625	dnajc3	control	Wiskott-Aldrich syndrome protein family member 2 (WASF2_HUMAN)	615301	919382	668460	417167	419765	341803	449822	925453	615301	1.38218e+06	768139	402799	405807	309609	542795	1.30946e+06
P82979	3	3	290.805	0.405133	1.08117	control	dnajc3	SAP domain-containing ribonucleoprotein (SARNP_HUMAN)	1.85124e+06	1.99135e+06	2.11991e+06	1.83013e+06	2.44386e+06	2.28503e+06	1.81752e+06	1.87875e+06	1.85124e+06	2.99376e+06	2.43602e+06	1.76709e+06	2.3626e+06	2.06981e+06	2.19318e+06	2.65832e+06
Q96GG9	1	1	99.9298	0.405189	1.31394	control	dnajc3	DCN1-like protein 1 (DCNL1_HUMAN)	187200	296281	220971	193180	428031	199824	177422	374155	187200	445423	253922	186527	413798	181003	214093	529408
P15170	5	4	487.637	0.405568	1.45234	control	dnajc3	Eukaryotic peptide chain release factor GTP-binding subunit ERF3A (ERF3A_HUMAN)	854110	1.1448e+06	637171	423402	1.12479e+06	943394	470424	1.90481e+06	854110	1.72108e+06	732184	408819	1.08739e+06	854537	567654	2.6952e+06
O75915	2	2	199.849	0.405913	1.19029	control	dnajc3	PRA1 family protein 3 (PRAF3_HUMAN)	2.14988e+06	1.64647e+06	2.64685e+06	1.36384e+06	2.97405e+06	2.51566e+06	2.24727e+06	1.55564e+06	2.14988e+06	2.47527e+06	3.04154e+06	1.31687e+06	2.87516e+06	2.27872e+06	2.71176e+06	2.20114e+06
O75506	1	1	100	0.407151	1.17301	control	dnajc3	Heat shock factor-binding protein 1 (HSBP1_HUMAN)	1.9573e+06	2.79172e+06	1.79724e+06	1.44787e+06	2.4843e+06	1.94961e+06	1.81095e+06	3.13236e+06	1.9573e+06	4.19702e+06	2.06524e+06	1.398e+06	2.40169e+06	1.76598e+06	2.18525e+06	4.43211e+06
Q9UQ35	9	9	899.657	0.407234	1.14429	control	dnajc3	Serine/arginine repetitive matrix protein 2 (SRRM2_HUMAN)	839943	1.05125e+06	1.10296e+06	1.07827e+06	952926	1.54677e+06	1.21982e+06	940521	839943	1.58044e+06	1.26743e+06	1.04113e+06	921240	1.40108e+06	1.47195e+06	1.33078e+06
P29279	2	2	199.879	0.407266	1.191	control	dnajc3	Connective tissue growth factor (CTGF_HUMAN)	2.0288e+06	499534	295165	1.21147e+06	1.0392e+06	1.20986e+06	1.69201e+06	864578	2.0288e+06	750990	339179	1.16974e+06	1.00464e+06	1.0959e+06	2.04172e+06	1.22333e+06
Q9UJZ1	5	5	499.339	0.407411	1.25427	control	dnajc3	Stomatin-like protein 2, mitochondrial (STML2_HUMAN)	2.07344e+06	2.19528e+06	2.8588e+06	2.30536e+06	3.44018e+06	3.98166e+06	2.76083e+06	1.64871e+06	2.07344e+06	3.30035e+06	3.2851e+06	2.22596e+06	3.32579e+06	3.60663e+06	3.33145e+06	2.33283e+06
O95202	6	6	584.543	0.408264	1.163	control	dnajc3	LETM1 and EF-hand domain-containing protein 1, mitochondrial (LETM1_HUMAN)	1.53059e+06	1.7669e+06	1.58856e+06	1.72404e+06	2.62501e+06	1.87313e+06	1.84242e+06	1.34697e+06	1.53059e+06	2.65633e+06	1.82544e+06	1.66466e+06	2.53772e+06	1.6967e+06	2.22323e+06	1.90588e+06
P12004	4	4	395.332	0.40848	1.18528	control	dnajc3	Proliferating cell nuclear antigen (PCNA_HUMAN)	613421	1.08168e+06	766444	871051	1.0071e+06	957310	668680	1.31696e+06	613421	1.62618e+06	880734	841050	973607	867142	806887	1.86342e+06
Q6ZXV5	1	1	100	0.40853	1.24411	control	dnajc3	Transmembrane and TPR repeat-containing protein 3 (TMTC3_HUMAN)	776401	656287	614148	733795	1.09374e+06	1.16892e+06	566276	630475	776401	986650	705728	708521	1.05737e+06	1.05882e+06	683318	892086
P31949	5	5	497.878	0.409234	1.35408	control	dnajc3	Protein S100-A11 (S10AB_HUMAN)	5.50578e+06	5.8324e+06	7.35689e+06	6.93519e+06	1.56963e+07	6.23072e+06	7.28277e+06	5.49553e+06	5.50578e+06	8.76833e+06	8.45393e+06	6.69632e+06	1.51744e+07	5.64385e+06	8.78802e+06	7.77585e+06
O43432	3	1	296.959	0.409292	1.17424	control	dnajc3	Eukaryotic translation initiation factor 4 gamma 3 (IF4G3_HUMAN)	91505.5	142789	87556.3	64851.7	103473	108386	87562.5	154662	91505.5	214666	100612	62618	100032	98177.4	105661	218837
P06753	12	3	1398.84	0.409357	1.17927	control	dnajc3	Tropomyosin alpha-3 chain (TPM3_HUMAN)	1.56317e+07	1.00008e+07	6.96794e+06	1.07979e+07	1.27503e+07	1.18031e+07	1.71574e+07	9.46789e+06	1.56317e+07	1.5035e+07	8.00699e+06	1.0426e+07	1.23263e+07	1.06914e+07	2.07036e+07	1.33965e+07
Q96KQ7	1	1	99.7531	0.409405	1.40261	control	dnajc3	Histone-lysine N-methyltransferase EHMT2 (EHMT2_HUMAN)	24553.4	62504.8	52931.6	46166.5	122581	53535.6	43628.4	41360	24553.4	93968.6	60824.6	44576.4	118505	48493.1	52645.9	58522.1
Q9HCU5	1	1	93.9095	0.409999	1.17282	control	dnajc3	Prolactin regulatory element-binding protein (PREB_HUMAN)	149436	98415.7	112825	101865	135032	117764	189076	100608	149436	147956	129649	98356.9	130542	106672	228156	142355
Q99798	8	8	796.173	0.410865	1.0778	dnajc3	control	Aconitate hydratase, mitochondrial (ACON_HUMAN)	2.73246e+06	2.57008e+06	2.889e+06	3.01474e+06	3.06265e+06	2.7594e+06	2.56423e+06	2.0111e+06	2.73246e+06	3.86381e+06	3.31981e+06	2.9109e+06	2.96081e+06	2.4995e+06	3.09422e+06	2.84559e+06
Q9Y3B7	2	2	199.869	0.411129	1.19882	dnajc3	control	39S ribosomal protein L11, mitochondrial (RM11_HUMAN)	188909	274561	384759	267947	268872	197354	302751	162087	188909	412770	442134	258718	259932	178766	365326	229344
P39687	4	1	398.302	0.412281	1.16606	control	dnajc3	Acidic leucine-rich nuclear phosphoprotein 32 family member A (AN32A_HUMAN)	1.67499e+06	1.76144e+06	2.48288e+06	2.06548e+06	2.83594e+06	2.35286e+06	2.57314e+06	1.54877e+06	1.67499e+06	2.64812e+06	2.85313e+06	1.99434e+06	2.74164e+06	2.13125e+06	3.10497e+06	2.19142e+06
O14735	1	1	99.8913	0.41271	1.12574	control	dnajc3	CDP-diacylglycerol--inositol 3-phosphatidyltransferase (CDIPT_HUMAN)	553344	452928	840755	842463	869841	668530	803484	685798	553344	680925	966126	813446	840917	605562	969554	970365
P07108	1	1	99.9844	0.412761	1.13976	dnajc3	control	Acyl-CoA-binding protein (ACBP_HUMAN)	3.39582e+06	5.1479e+06	3.79215e+06	2.99098e+06	2.58221e+06	1.38903e+06	1.80467e+06	7.67156e+06	3.39582e+06	7.73927e+06	4.35763e+06	2.88797e+06	2.49635e+06	1.2582e+06	2.17768e+06	1.08548e+07
Q9UKX5	6	6	591.648	0.413011	1.13757	dnajc3	control	Integrin alpha-11 (ITA11_HUMAN)	1.32748e+06	638229	939472	1.27147e+06	755318	361238	2.26925e+06	285755	1.32748e+06	959502	1.07956e+06	1.22768e+06	730202	327213	2.73827e+06	404327
Q02750	3	2	284.787	0.413149	1.49356	control	dnajc3	Dual specificity mitogen-activated protein kinase kinase 1 (MP2K1_HUMAN)	1.98042e+06	721159	551833	3.47642e+06	3.96123e+06	3.81058e+06	1.2122e+06	1.06739e+06	1.98042e+06	1.08418e+06	634121	3.35668e+06	3.82951e+06	3.45166e+06	1.46275e+06	1.51029e+06
Q9UQE7	6	6	596.186	0.414181	1.07342	control	dnajc3	Structural maintenance of chromosomes protein 3 (SMC3_HUMAN)	233192	337761	296561	259018	302938	328555	305427	272325	233192	507784	340784	250097	292865	297609	368554	385324
P49589	5	5	499.415	0.414206	1.16685	dnajc3	control	Cysteine--tRNA ligase, cytoplasmic (SYCC_HUMAN)	542738	710759	684715	420213	352042	338340	323938	1.00687e+06	542738	1.06854e+06	786818	405740	340336	306472	390892	1.42466e+06
O94804	1	1	99.9899	0.415454	1.17378	dnajc3	control	Serine/threonine-protein kinase 10 (STK10_HUMAN)	256738	276882	299898	172953	176169	156492	121599	403201	256738	416259	344618	166996	170311	141752	146732	570506
O43390	9	5	883.442	0.415557	1.45631	control	dnajc3	Heterogeneous nuclear ribonucleoprotein R (HNRPR_HUMAN)	4.71252e+06	2.71491e+06	3.04707e+06	8.16323e+06	1.02274e+07	9.43799e+06	4.65983e+06	2.81721e+06	4.71252e+06	4.08155e+06	3.50145e+06	7.88207e+06	9.88728e+06	8.54904e+06	5.62296e+06	3.98619e+06
P61163	6	4	596.23	0.416076	1.15436	control	dnajc3	Alpha-centractin (ACTZ_HUMAN)	2.54435e+06	3.81822e+06	3.08391e+06	2.60426e+06	3.27104e+06	3.54119e+06	2.52411e+06	4.57455e+06	2.54435e+06	5.74024e+06	3.54377e+06	2.51456e+06	3.16228e+06	3.20765e+06	3.04581e+06	6.47272e+06
Q969M3	2	2	199.925	0.416427	1.52552	control	dnajc3	Protein YIPF5 (YIPF5_HUMAN)	929336	543812	888688	910351	2.22147e+06	1.45821e+06	773347	538746	929336	817558	1.02121e+06	878996	2.14761e+06	1.32086e+06	933187	762295
Q7Z5R6	1	1	100	0.416646	1.5833	control	dnajc3	Amyloid beta A4 precursor protein-binding family B member 1-interacting protein (AB1IP_HUMAN)	223378	243770	146623	250060	334571	240227	131439	661468	223378	366480	168487	241447	323446	217600	158606	935939
O94776	1	1	99.9844	0.417202	1.2059	dnajc3	control	Metastasis-associated protein MTA2 (MTA2_HUMAN)	254650	408901	401535	310191	490977	21547.4	324957	302974	254650	614734	461411	299507	474651	19517.8	392122	428691
Q9H936	2	2	179.29	0.418311	1.20189	control	dnajc3	Mitochondrial glutamate carrier 1 (GHC1_HUMAN)	535395	606327	570685	504527	961154	708004	457254	538094	535395	911541	655784	487150	929194	641318	551762	761372
P98082	10	10	995.213	0.418315	1.10905	dnajc3	control	Disabled homolog 2 (DAB2_HUMAN)	3.59662e+06	2.78228e+06	2.51383e+06	2.82534e+06	2.53837e+06	2.44856e+06	2.12172e+06	3.45717e+06	3.59662e+06	4.18283e+06	2.88868e+06	2.72802e+06	2.45396e+06	2.21793e+06	2.56025e+06	4.89169e+06
Q9UKK3	1	1	88.2442	0.41836	1.13447	dnajc3	control	Poly [ADP-ribose] polymerase 4 (PARP4_HUMAN)	124459	154008	135723	111401	99273.9	84972.1	78691.1	200356	124459	231534	155962	107564	95972.9	76968.7	94955.5	283493
Q12929	4	4	389.838	0.418409	1.21403	control	dnajc3	Epidermal growth factor receptor kinase substrate 8 (EPS8_HUMAN)	307695	543890	350598	347669	440397	647418	293546	500203	307695	817675	402878	335694	425753	586438	354218	707758
O14744	1	1	100	0.418439	1.46797	control	dnajc3	Protein arginine N-methyltransferase 5 (ANM5_HUMAN)	98323.2	248165	125700	43043.8	127654	139676	97787.7	391228	98323.2	373086	144444	41561.2	123410	126520	117999	553565
P32322	4	2	300	0.418837	1.14156	dnajc3	control	Pyrroline-5-carboxylate reductase 1, mitochondrial (P5CR1_HUMAN)	851366	742593	918298	1.00399e+06	817731	658067	1.17606e+06	428345	851366	1.1164e+06	1.05523e+06	969411	790540	596084	1.41914e+06	606084
Q8IWT6	1	1	99.0306	0.418919	1.94644	control	dnajc3	Volume-regulated anion channel subunit LRRC8A (LRC8A_HUMAN)	513987	513658	484712	784591	1.78865e+06	1.81468e+06	597568	269980	513987	772225	556991	757568	1.72917e+06	1.64375e+06	721078	382006
Q92747	2	1	189.855	0.419061	1.26011	control	dnajc3	Actin-related protein 2/3 complex subunit 1A (ARC1A_HUMAN)	82426.9	92157.9	78648.5	60481.9	83005.5	79627.1	69599.3	163084	82426.9	138549	90376.4	58398.8	80245.4	72127.1	83984.5	230754
Q08257	4	4	398.612	0.419123	1.28651	control	dnajc3	Quinone oxidoreductase (QOR_HUMAN)	168075	617763	272450	344042	607250	444109	524253	228504	168075	928734	313077	332193	587057	402279	632609	323320
P53801	1	1	100	0.419191	1.15764	dnajc3	control	Pituitary tumor-transforming gene 1 protein-interacting protein (PTTG_HUMAN)	1.7972e+07	1.13737e+07	1.82231e+07	1.26705e+07	8.93418e+06	8.33967e+06	2.70203e+07	7.74198e+06	1.7972e+07	1.70989e+07	2.09405e+07	1.22341e+07	8.6371e+06	7.55417e+06	3.2605e+07	1.09545e+07
P33908	1	1	95.5428	0.419251	1.17516	control	dnajc3	Mannosyl-oligosaccharide 1,2-alpha-mannosidase IA (MA1A1_HUMAN)	127790	234024	372275	202204	363591	251091	213161	272447	127790	351827	427787	195240	351501	227441	257219	385497
O00154	1	1	98.4779	0.420477	1.12967	dnajc3	control	Cytosolic acyl coenzyme A thioester hydrolase (BACH_HUMAN)	82120.2	146818	105445	94639.7	62583.7	56207.5	38336.7	222649	82120.2	220724	121169	91380.1	60502.7	50913.3	46260.4	315035
Q96S19	1	1	99.8088	0.420667	1.40113	dnajc3	control	UPF0585 protein C16orf13 (CP013_HUMAN)	155126	315874	103971	77207.9	81833.8	74363.1	48707.5	260562	155126	474880	119475	74548.7	79112.7	67358.9	58774.7	368680
P09619	4	4	391.426	0.42092	1.2127	dnajc3	control	Platelet-derived growth factor receptor beta (PGFRB_HUMAN)	648068	287559	663395	415697	336105	180131	930262	214848	648068	432311	762319	401379	324929	163165	1.12254e+06	303997
Q14318	2	2	200	0.420924	1.10135	control	dnajc3	Peptidyl-prolyl cis-trans isomerase FKBP8 (FKBP8_HUMAN)	983346	827976	997793	1.07426e+06	1.22573e+06	1.23491e+06	916414	899921	983346	1.24476e+06	1.14658e+06	1.03726e+06	1.18497e+06	1.1186e+06	1.10582e+06	1.27334e+06
Q9UL25	5	4	499.517	0.422295	1.12178	dnajc3	control	Ras-related protein Rab-21 (RAB21_HUMAN)	765025	854385	631891	693840	583643	430770	800422	810579	765025	1.28447e+06	726117	669942	564235	390196	965859	1.14692e+06
P28838	4	4	399.778	0.423544	1.33631	control	dnajc3	Cytosol aminopeptidase (AMPL_HUMAN)	420618	541550	507364	390574	810295	663634	277465	734293	420618	814157	583021	377122	783352	601127	334813	1.03898e+06
Q52LJ0	2	2	198.006	0.424301	1.07821	control	dnajc3	Protein FAM98B (FA98B_HUMAN)	495953	485291	739745	473750	620018	594226	592360	559775	495953	729579	850054	457433	599401	538256	714793	792049
Q06323	2	2	199.79	0.424387	1.24473	dnajc3	control	Proteasome activator complex subunit 1 (PSME1_HUMAN)	598570	1.08097e+06	875907	474100	563091	424705	420581	1.02552e+06	598570	1.62511e+06	1.00652e+06	457771	544367	384702	507510	1.45105e+06
P51149	10	10	996.15	0.424388	1.13173	control	dnajc3	Ras-related protein Rab-7a (RAB7A_HUMAN)	5.19769e+06	4.43541e+06	5.52325e+06	6.59056e+06	8.26286e+06	5.72045e+06	5.53919e+06	5.08916e+06	5.19769e+06	6.66812e+06	6.34686e+06	6.36357e+06	7.98811e+06	5.18164e+06	6.68407e+06	7.20087e+06
P19525	1	1	99.7271	0.424903	1.09706	control	dnajc3	Interferon-induced, double-stranded RNA-activated protein kinase (E2AK2_HUMAN)	257399	370769	304409	271983	334184	273141	320742	393409	257399	557408	349801	262615	323072	247414	387035	556651
P07237	34	33	3390.09	0.426774	1.25575	control	dnajc3	Protein disulfide-isomerase (PDIA1_HUMAN)	5.64281e+07	5.15899e+07	3.62637e+07	4.31889e+07	8.01176e+07	5.76053e+07	6.57825e+07	3.19108e+07	5.64281e+07	7.75594e+07	4.16713e+07	4.17013e+07	7.74535e+07	5.21795e+07	7.93789e+07	4.5152e+07
P07996	33	32	3396.75	0.427108	1.35945	control	dnajc3	Thrombospondin-1 (TSP1_HUMAN)	3.00863e+07	5.51287e+06	1.25386e+07	2.74063e+07	2.01835e+07	2.60413e+07	4.40421e+07	1.24311e+07	3.00863e+07	8.28795e+06	1.44083e+07	2.64624e+07	1.95124e+07	2.35885e+07	5.3145e+07	1.75892e+07
Q9P266	3	3	297.93	0.427577	1.15276	control	dnajc3	Junctional protein associated with coronary artery disease (JCAD_HUMAN)	204360	149070	144000	179269	192538	146457	266718	174356	204360	224109	165472	173095	186136	132662	321846	246704
P55265	5	5	491.341	0.427644	1.12228	control	dnajc3	Double-stranded RNA-specific adenosine deaminase (DSRAD_HUMAN)	327083	378567	457995	491540	546347	438811	517981	354441	327083	569132	526290	474611	528180	397480	625041	501514
O00303	2	2	199.984	0.42779	1.10894	control	dnajc3	Eukaryotic translation initiation factor 3 subunit F (EIF3F_HUMAN)	1.39123e+06	1.72503e+06	1.8043e+06	1.32027e+06	1.57881e+06	1.51683e+06	1.60155e+06	2.2235e+06	1.39123e+06	2.59338e+06	2.07335e+06	1.2748e+06	1.52631e+06	1.37396e+06	1.93257e+06	3.14612e+06
Q13243	2	2	199.98	0.427972	1.18396	control	dnajc3	Serine/arginine-rich splicing factor 5 (SRSF5_HUMAN)	472365	535828	739419	596031	871818	781152	682542	439271	472365	805554	849679	575502	842828	707576	823615	621544
P30536	2	2	299.07	0.428259	1.11828	dnajc3	control	Translocator protein (TSPOA_HUMAN)	2.5959e+06	2.01114e+06	2.97657e+06	2.85914e+06	2.92223e+06	2.46757e+06	2.18903e+06	1.75936e+06	2.5959e+06	3.02352e+06	3.42043e+06	2.76067e+06	2.82506e+06	2.23516e+06	2.64147e+06	2.48939e+06
Q9NRN5	1	1	100	0.428443	1.30001	control	dnajc3	Olfactomedin-like protein 3 (OLFL3_HUMAN)	217075	202074	168494	204726	355772	317691	226526	130101	217075	303795	193619	197675	343942	287768	273346	184085
Q5T4S7	4	4	394.508	0.428585	1.20269	dnajc3	control	E3 ubiquitin-protein ligase UBR4 (UBR4_HUMAN)	523719	755630	450046	336704	289317	336261	221577	870745	523719	1.136e+06	517156	325107	279697	304589	267374	1.23205e+06
P10301	6	4	598.592	0.429204	1.13705	dnajc3	control	Ras-related protein R-Ras (RRAS_HUMAN)	2.37407e+06	1.80192e+06	2.9613e+06	2.04526e+06	1.76265e+06	1.68248e+06	2.74717e+06	1.88348e+06	2.37407e+06	2.70897e+06	3.40288e+06	1.97481e+06	1.70404e+06	1.52401e+06	3.31497e+06	2.66501e+06
P60981	4	3	394.484	0.429247	1.16317	dnajc3	control	Destrin (DEST_HUMAN)	3.42566e+06	4.09227e+06	2.38891e+06	2.40195e+06	1.45669e+06	1.48987e+06	2.14592e+06	5.48964e+06	3.42566e+06	6.15225e+06	2.74514e+06	2.31922e+06	1.40825e+06	1.34954e+06	2.58946e+06	7.76752e+06
Q1KMD3	8	6	795.086	0.429473	1.14127	control	dnajc3	Heterogeneous nuclear ribonucleoprotein U-like protein 2 (HNRL2_HUMAN)	1.31343e+06	1.77126e+06	2.19004e+06	2.05508e+06	1.8497e+06	2.07887e+06	2.75842e+06	1.67834e+06	1.31343e+06	2.66289e+06	2.51661e+06	1.9843e+06	1.7882e+06	1.88306e+06	3.32855e+06	2.37475e+06
Q15404	6	5	698.065	0.429678	1.16225	control	dnajc3	Ras suppressor protein 1 (RSU1_HUMAN)	982700	2.01398e+06	1.25234e+06	879369	1.62005e+06	1.08944e+06	1.37674e+06	1.87422e+06	982700	3.02779e+06	1.43908e+06	849081	1.56618e+06	986824	1.6613e+06	2.65192e+06
Q9UBS4	5	5	499.98	0.430539	1.17033	control	dnajc3	DnaJ homolog subfamily B member 11 (DJB11_HUMAN)	4.81966e+06	5.14318e+06	3.64315e+06	4.80059e+06	6.99776e+06	6.2117e+06	4.56972e+06	3.76262e+06	4.81966e+06	7.73217e+06	4.1864e+06	4.63525e+06	6.76507e+06	5.62663e+06	5.51422e+06	5.3239e+06
O95487	1	1	99.8026	0.430815	1.23172	dnajc3	control	Protein transport protein Sec24B (SC24B_HUMAN)	143638	79715.8	92619.6	150105	37762	95510.3	138473	106651	143638	119843	106431	144935	36506.3	86514.3	167094	150906
P48960	3	3	299.736	0.431197	1.12975	dnajc3	control	CD97 antigen (CD97_HUMAN)	483405	698811	743037	558211	628124	442957	450007	677159	483405	1.05058e+06	853837	538985	607238	401236	543017	958141
Q9Y2Z4	1	1	99.9899	0.431386	1.24122	control	dnajc3	Tyrosine--tRNA ligase, mitochondrial (SYYM_HUMAN)	120561	222219	213515	133519	332575	189064	194708	139863	120561	334080	245354	128920	321516	171256	234952	197898
P08621	4	3	399.755	0.43176	1.26193	control	dnajc3	U1 small nuclear ribonucleoprotein 70 kDa (RU17_HUMAN)	3.32146e+06	1.80703e+06	1.09516e+06	4.41149e+06	3.0891e+06	5.16604e+06	3.19366e+06	1.97202e+06	3.32146e+06	2.71665e+06	1.25847e+06	4.25955e+06	2.98638e+06	4.67945e+06	3.85375e+06	2.79029e+06
Q9P121	3	3	299.757	0.431836	1.16854	dnajc3	control	Neurotrimin (NTRI_HUMAN)	347745	272496	474020	364643	199877	418411	423728	206466	347745	409666	544705	352083	193231	379001	511306	292137
Q9BR76	4	4	399.99	0.432232	1.19478	control	dnajc3	Coronin-1B (COR1B_HUMAN)	694138	994165	869885	736730	1.17607e+06	847007	636153	1.27748e+06	694138	1.49461e+06	999600	711355	1.13697e+06	767228	767637	1.80757e+06
O43823	1	1	100	0.432976	1.26267	control	dnajc3	A-kinase anchor protein 8 (AKAP8_HUMAN)	695910	744238	789518	735898	1.17579e+06	1.32664e+06	645541	596552	695910	1.11887e+06	907249	710552	1.13669e+06	1.20169e+06	778965	844087
P40227	11	10	1173.41	0.433381	1.18742	control	dnajc3	T-complex protein 1 subunit zeta (TCPZ_HUMAN)	4.34419e+06	5.82077e+06	4.33885e+06	3.4164e+06	6.43304e+06	3.76474e+06	4.20256e+06	6.87854e+06	4.34419e+06	8.75085e+06	4.98585e+06	3.29873e+06	6.21913e+06	3.41014e+06	5.07117e+06	9.73273e+06
P25705	16	14	1598.8	0.433451	1.16018	control	dnajc3	ATP synthase subunit alpha, mitochondrial (ATPA_HUMAN)	1.34472e+07	1.22881e+07	1.38925e+07	1.46908e+07	2.04523e+07	1.77409e+07	1.40561e+07	1.07701e+07	1.34472e+07	1.84738e+07	1.59641e+07	1.41848e+07	1.97722e+07	1.60699e+07	1.69614e+07	1.52391e+07
Q04637	19	16	1895.21	0.433478	1.19123	control	dnajc3	Eukaryotic translation initiation factor 4 gamma 1 (IF4G1_HUMAN)	2.25902e+06	3.45268e+06	2.31263e+06	2.01032e+06	3.23965e+06	3.23456e+06	1.82547e+06	3.65386e+06	2.25902e+06	5.19069e+06	2.65748e+06	1.94108e+06	3.13193e+06	2.9299e+06	2.20277e+06	5.17e+06
Q8NC44	1	1	99.8505	0.433599	1.09524	control	dnajc3	Protein FAM134A (F134A_HUMAN)	380469	357348	306942	360835	363894	490330	351922	333313	380469	537231	352712	348407	351794	444146	424659	471619
Q99943	2	2	183.896	0.433635	1.17986	control	dnajc3	1-acyl-sn-glycerol-3-phosphate acyltransferase alpha (PLCA_HUMAN)	386401	467500	365118	392712	541289	428587	622748	308991	386401	702831	419564	379186	523290	388219	751462	437204
P11279	1	1	100	0.433654	1.13257	dnajc3	control	Lysosome-associated membrane glycoprotein 1 (LAMP1_HUMAN)	6.87713e+06	5.04157e+06	7.33735e+06	6.15048e+06	6.42578e+06	4.85946e+06	7.54888e+06	3.59851e+06	6.87713e+06	7.57941e+06	8.43148e+06	5.93864e+06	6.21211e+06	4.40175e+06	9.10914e+06	5.09168e+06
Q9UPN7	1	1	85.4457	0.434111	1.58625	control	dnajc3	Serine/threonine-protein phosphatase 6 regulatory subunit 1 (PP6R1_HUMAN)	121250	182547	101897	111586	151799	195147	73843.2	399747	121250	274438	117091	107743	146751	176767	89105.6	565619
Q99832	13	12	1295.77	0.434495	1.13082	dnajc3	control	T-complex protein 1 subunit eta (TCPH_HUMAN)	3.77991e+06	4.59039e+06	3.25142e+06	3.29622e+06	2.83558e+06	2.90697e+06	2.23135e+06	5.21818e+06	3.77991e+06	6.90111e+06	3.73627e+06	3.18269e+06	2.74129e+06	2.63317e+06	2.69254e+06	7.38343e+06
Q7Z2Z2	1	1	96.7637	0.434756	2.09788	control	dnajc3	Elongation factor Tu GTP-binding domain-containing protein 1 (ETUD1_HUMAN)	76892.8	222131	71648.5	45490.6	469614	81222.7	44482.8	277742	76892.8	333948	82332.5	43923.8	453998	73572.4	53676.8	392989
P16402	7	1	699.859	0.435366	1.11785	control	dnajc3	Histone H1.3 (H13_HUMAN)	4.66831e+06	6.33692e+06	8.26581e+06	5.82264e+06	6.2589e+06	8.75278e+06	7.0396e+06	5.99963e+06	4.66831e+06	9.52682e+06	9.49839e+06	5.62209e+06	6.05078e+06	7.92836e+06	8.4946e+06	8.48913e+06
P10412	8	1	798.338	0.435366	1.11785	control	dnajc3	Histone H1.4 (H14_HUMAN)	1.97798e+06	2.68498e+06	3.50226e+06	2.46707e+06	2.65192e+06	3.70859e+06	2.98271e+06	2.54207e+06	1.97798e+06	4.03655e+06	4.02451e+06	2.3821e+06	2.56374e+06	3.35928e+06	3.59919e+06	3.59688e+06
Q8N684	2	2	189.184	0.435721	1.17284	control	dnajc3	Cleavage and polyadenylation specificity factor subunit 7 (CPSF7_HUMAN)	109850	175181	163845	147346	203854	184192	199792	111435	109850	263364	188277	142271	197075	166843	241087	157674
O75400	2	2	199.703	0.435936	1.10841	control	dnajc3	Pre-mRNA-processing factor 40 homolog A (PR40A_HUMAN)	412201	555209	473288	533996	575735	544929	651599	416501	412201	834692	543863	515603	556591	493602	786276	589325
P30153	10	9	990.568	0.436569	1.23267	control	dnajc3	Serine/threonine-protein phosphatase 2A 65 kDa regulatory subunit A alpha isoform (2AAA_HUMAN)	1.98011e+06	3.07181e+06	1.86663e+06	1.64154e+06	2.35133e+06	1.81165e+06	2.21868e+06	4.17009e+06	1.98011e+06	4.61811e+06	2.14498e+06	1.585e+06	2.27314e+06	1.64101e+06	2.67725e+06	5.90043e+06
O43747	1	1	97.5904	0.436655	1.15533	dnajc3	control	AP-1 complex subunit gamma-1 (AP1G1_HUMAN)	146198	179505	205459	154357	215412	153980	67350	156611	146198	269865	236096	149041	208249	139477	81270.4	221595
Q14684	1	1	100	0.436875	1.29291	control	dnajc3	Ribosomal RNA processing protein 1 homolog B (RRP1B_HUMAN)	198124	289065	350931	298330	415900	518191	350973	184260	198124	434575	403261	288055	402071	469383	423515	260718
P52597	9	6	891.543	0.437905	1.17552	control	dnajc3	Heterogeneous nuclear ribonucleoprotein F (HNRPF_HUMAN)	2.66038e+06	2.97873e+06	4.10311e+06	3.77282e+06	5.25502e+06	4.31874e+06	3.66003e+06	2.65345e+06	2.66038e+06	4.47818e+06	4.71496e+06	3.64287e+06	5.08028e+06	3.91196e+06	4.41652e+06	3.75448e+06
Q9Y3U8	1	1	100	0.438128	1.0844	control	dnajc3	60S ribosomal protein L36 (RL36_HUMAN)	2.72967e+06	2.80737e+06	2.60042e+06	2.03223e+06	3.05837e+06	2.9602e+06	2.27329e+06	2.73619e+06	2.72967e+06	4.22055e+06	2.98819e+06	1.96224e+06	2.95668e+06	2.68138e+06	2.74315e+06	3.87155e+06
Q3MHD2	2	2	199.98	0.438479	1.14265	control	dnajc3	Protein LSM12 homolog (LSM12_HUMAN)	564934	598794	673764	676179	882431	862706	540472	586626	564934	900217	774234	652890	853088	781449	652180	830042
O95218	2	2	190.731	0.439066	1.06673	dnajc3	control	Zinc finger Ran-binding domain-containing protein 2 (ZRAB2_HUMAN)	174167	166248	163247	179918	196976	158932	157247	127662	174167	249935	187591	173721	190427	143962	189747	180634
O60613	2	2	200	0.439274	1.15649	control	dnajc3	15 kDa selenoprotein (SEP15_HUMAN)	1.28634e+06	982895	947156	1.4299e+06	1.78091e+06	1.3982e+06	1.23769e+06	956608	1.28634e+06	1.47767e+06	1.08839e+06	1.38065e+06	1.72169e+06	1.2665e+06	1.4935e+06	1.35355e+06
P51116	3	2	295.138	0.439532	1.16384	control	dnajc3	Fragile X mental retardation syndrome-related protein 2 (FXR2_HUMAN)	75595.7	85298	61684.3	72728.6	56476.1	107974	82179.1	97061.7	75595.7	128236	70882.5	70223.6	54598.2	97803.9	99164.4	137337
O60936	1	1	99.0331	0.441411	1.18833	dnajc3	control	Nucleolar protein 3 (NOL3_HUMAN)	462106	477955	290990	261753	264418	227842	163774	600185	462106	718549	334381	252738	255626	206382	197624	849228
P25490	1	1	98.8755	0.44147	1.17785	control	dnajc3	Transcriptional repressor protein YY1 (TYY1_HUMAN)	51004.3	143712	83180.8	188861	232626	0	172889	144257	51004.3	216054	95584.6	182357	224891	0	208623	204115
Q9P0J0	3	3	297.463	0.442097	1.14528	control	dnajc3	NADH dehydrogenase [ubiquinone] 1 alpha subcomplex subunit 13 (NDUAD_HUMAN)	436541	413522	523293	558168	741736	533297	537090	400011	436541	621682	601325	538943	717072	483066	648099	565993
Q6ZMI0	1	1	100	0.442388	1.20699	dnajc3	control	Protein phosphatase 1 regulatory subunit 21 (PPR21_HUMAN)	164933	382311	228287	196301	139013	160045	92135.3	413974	164933	574760	262328	189540	134390	144970	111179	585750
P12109	20	20	2096.77	0.442456	1.29691	control	dnajc3	Collagen alpha-1(VI) chain (CO6A1_HUMAN)	4.63169e+06	7.14174e+06	1.12544e+07	5.25764e+06	1.19408e+07	1.29175e+07	6.81717e+06	5.00822e+06	4.63169e+06	1.07368e+07	1.29326e+07	5.07656e+06	1.15438e+07	1.17008e+07	8.22619e+06	7.08635e+06
Q9UKI2	2	2	199.98	0.442849	1.28639	control	dnajc3	Cdc42 effector protein 3 (BORG2_HUMAN)	628645	1.10038e+06	632233	614656	1.39421e+06	799175	1.12818e+06	506619	628645	1.6543e+06	726510	593486	1.34785e+06	723901	1.36136e+06	716837
O75368	5	5	499.354	0.443713	1.1342	dnajc3	control	SH3 domain-binding glutamic acid-rich-like protein (SH3L1_HUMAN)	2.02094e+06	3.29219e+06	1.77986e+06	1.38696e+06	1.00319e+06	772797	1.06476e+06	4.63585e+06	2.02094e+06	4.94942e+06	2.04527e+06	1.33919e+06	969835	700008	1.28483e+06	6.55946e+06
Q9BZK7	2	2	194.421	0.443808	1.15067	control	dnajc3	F-box-like/WD repeat-containing protein TBL1XR1 (TBL1R_HUMAN)	322039	369435	373536	367337	295459	407961	568123	376613	322039	555402	429236	354685	285634	369536	685547	532886
P45973	3	1	299.779	0.443838	1.21419	control	dnajc3	Chromobox protein homolog 5 (CBX5_HUMAN)	296409	540160	489954	378488	602899	706421	330104	430793	296409	812068	563014	365452	582851	639884	398332	609547
Q16851	8	8	798.814	0.444137	1.25636	control	dnajc3	UTP--glucose-1-phosphate uridylyltransferase (UGPA_HUMAN)	1.22593e+06	2.25427e+06	1.9079e+06	1.10152e+06	2.11275e+06	1.6601e+06	1.24046e+06	3.14001e+06	1.22593e+06	3.38902e+06	2.19241e+06	1.06358e+06	2.0425e+06	1.50373e+06	1.49684e+06	4.44293e+06
O75116	2	1	199.746	0.444552	1.19647	control	dnajc3	Rho-associated protein kinase 2 (ROCK2_HUMAN)	165893	285120	426417	273570	290082	293129	278604	515315	165893	428644	490004	264147	280436	265520	336188	729142
O43684	4	4	398.879	0.444555	1.09594	control	dnajc3	Mitotic checkpoint protein BUB3 (BUB3_HUMAN)	1.35832e+06	1.47298e+06	1.62604e+06	1.59683e+06	2.06129e+06	1.69541e+06	1.54186e+06	1.33646e+06	1.35832e+06	2.21445e+06	1.86851e+06	1.54183e+06	1.99275e+06	1.53572e+06	1.86054e+06	1.89102e+06
Q9P0K7	3	3	283.188	0.444718	1.13688	control	dnajc3	Ankycorbin (RAI14_HUMAN)	529354	317067	470503	561512	563124	421661	677741	473023	529354	476673	540663	542172	544399	381945	817821	669300
Q2TAA2	1	1	100	0.444847	1.14319	dnajc3	control	Isoamyl acetate-hydrolyzing esterase 1 homolog (IAH1_HUMAN)	645693	829218	813655	541454	388831	480231	529896	1.07659e+06	645693	1.24663e+06	934985	522805	375902	434998	639418	1.52331e+06
Q9H223	1	1	100	0.445	1.4731	dnajc3	control	EH domain-containing protein 4 (EHD4_HUMAN)	145377	380081	685307	289790	244269	198458	141992	433921	145377	571408	787499	279809	236147	179766	171340	613973
Q9Y6R0	2	1	199.9	0.445907	1.16112	dnajc3	control	Numb-like protein (NUMBL_HUMAN)	292244	391823	301056	216235	342092	278793	161542	252224	292244	589060	345949	208788	330717	252534	194930	356883
Q9UMY4	1	1	99.7778	0.446083	1.18272	dnajc3	control	Sorting nexin-12 (SNX12_HUMAN)	217922	358014	260094	153464	156476	128294	103344	448510	217922	538233	298879	148179	151273	116210	124703	634616
Q9UQ80	5	5	498.201	0.446152	1.12101	control	dnajc3	Proliferation-associated protein 2G4 (PA2G4_HUMAN)	2.05505e+06	2.76671e+06	2.43826e+06	1.96429e+06	2.37257e+06	2.93669e+06	1.94836e+06	3.08285e+06	2.05505e+06	4.15942e+06	2.80184e+06	1.89663e+06	2.29368e+06	2.66009e+06	2.35106e+06	4.36206e+06
Q9H8Y8	2	2	200	0.446551	1.05228	control	dnajc3	Golgi reassembly-stacking protein 2 (GORS2_HUMAN)	2.02669e+06	1.96075e+06	1.96947e+06	1.94364e+06	2.29734e+06	2.11706e+06	1.76331e+06	2.1359e+06	2.02669e+06	2.94776e+06	2.26316e+06	1.87669e+06	2.22095e+06	1.91765e+06	2.12777e+06	3.02217e+06
Q6UVY6	1	1	100	0.44706	1.27855	control	dnajc3	DBH-like monooxygenase protein 1 (MOXD1_HUMAN)	1.06491e+06	1.17684e+06	1.56056e+06	998499	1.93495e+06	1.63412e+06	1.82252e+06	746475	1.06491e+06	1.76925e+06	1.79326e+06	964109	1.87061e+06	1.4802e+06	2.19921e+06	1.05622e+06
Q99536	12	12	1186.6	0.447092	1.1389	dnajc3	control	Synaptic vesicle membrane protein VAT-1 homolog (VAT1_HUMAN)	9.10144e+06	1.07185e+07	1.23061e+07	7.80394e+06	7.48993e+06	8.32889e+06	5.8202e+06	1.3421e+07	9.10144e+06	1.61141e+07	1.41411e+07	7.53515e+06	7.24088e+06	7.5444e+06	7.02316e+06	1.899e+07
P00505	6	6	593.95	0.44802	1.0959	dnajc3	control	Aspartate aminotransferase, mitochondrial (AATM_HUMAN)	3.36105e+06	2.93761e+06	4.19123e+06	4.18041e+06	3.64821e+06	3.59787e+06	3.31759e+06	2.82286e+06	3.36105e+06	4.41635e+06	4.81622e+06	4.03643e+06	3.5269e+06	3.25899e+06	4.00329e+06	3.99419e+06
Q86V48	7	7	699.185	0.448809	1.09383	control	dnajc3	Leucine zipper protein 1 (LUZP1_HUMAN)	727627	683708	580868	621248	662065	577309	872204	747093	727627	1.02788e+06	667486	599851	640050	522933	1.05248e+06	1.05709e+06
Q12792	1	1	98.4637	0.449084	1.18712	dnajc3	control	Twinfilin-1 (TWF1_HUMAN)	1.4175e+06	2.55077e+06	1.60922e+06	1.2105e+06	1.22472e+06	777958	919930	2.79543e+06	1.4175e+06	3.83479e+06	1.84918e+06	1.16881e+06	1.184e+06	704683	1.11007e+06	3.95538e+06
P00167	1	1	100	0.449239	1.1148	dnajc3	control	Cytochrome b5 (CYB5_HUMAN)	4.16877e+06	3.41998e+06	3.47739e+06	3.96473e+06	2.57979e+06	3.71979e+06	5.0664e+06	2.11709e+06	4.16877e+06	5.14155e+06	3.99592e+06	3.82818e+06	2.49401e+06	3.36943e+06	6.11355e+06	2.99556e+06
P61513	2	2	199.518	0.449816	1.13145	control	dnajc3	60S ribosomal protein L37a (RL37A_HUMAN)	1.70236e+06	1.75956e+06	2.00154e+06	1.70447e+06	2.8107e+06	1.9284e+06	1.69193e+06	1.6791e+06	1.70236e+06	2.6453e+06	2.3e+06	1.64576e+06	2.71724e+06	1.74676e+06	2.04163e+06	2.37582e+06
Q9UNF1	1	1	100	0.449915	1.30954	control	dnajc3	Melanoma-associated antigen D2 (MAGD2_HUMAN)	1.14639e+06	1.196e+06	591293	671604	1.3129e+06	997822	597775	1.81278e+06	1.14639e+06	1.79805e+06	679465	648472	1.26924e+06	903838	721327	2.56498e+06
P54727	4	3	396.33	0.450152	1.13492	dnajc3	control	UV excision repair protein RAD23 homolog B (RD23B_HUMAN)	860691	1.18119e+06	1.1632e+06	839827	733946	578230	878657	1.37321e+06	860691	1.77578e+06	1.33665e+06	810901	709541	523767	1.06026e+06	1.94302e+06
Q8TDZ2	2	2	196.614	0.450247	1.13477	dnajc3	control	Protein-methionine sulfoxide oxidase MICAL1 (MICA1_HUMAN)	247045	404756	334701	295016	175661	258069	136260	559333	247045	608503	384610	284855	169820	233762	164423	791424
P20340	5	3	487.285	0.450466	1.10931	control	dnajc3	Ras-related protein Rab-6A (RAB6A_HUMAN)	2.70346e+06	2.2609e+06	2.21762e+06	2.70605e+06	3.33042e+06	3.09418e+06	2.31614e+06	2.22809e+06	2.70346e+06	3.399e+06	2.54831e+06	2.61285e+06	3.21968e+06	2.80275e+06	2.79486e+06	3.15262e+06
O00203	2	2	188.441	0.450687	1.21817	control	dnajc3	AP-3 complex subunit beta-1 (AP3B1_HUMAN)	238504	360495	231224	200038	299668	219575	248999	486787	238504	541962	265704	193148	289704	198894	300463	688776
O15143	6	3	598.967	0.451096	1.13315	dnajc3	control	Actin-related protein 2/3 complex subunit 1B (ARC1B_HUMAN)	2.18067e+06	2.84531e+06	2.07324e+06	1.87847e+06	1.53739e+06	1.25923e+06	1.83915e+06	3.28697e+06	2.18067e+06	4.27759e+06	2.3824e+06	1.81377e+06	1.48627e+06	1.14063e+06	2.21928e+06	4.65088e+06
Q8TEB9	1	1	100	0.452073	1.50701	control	dnajc3	Rhomboid-related protein 4 (RHBL4_HUMAN)	81490.6	22882.4	179247	93432.8	309349	97330.9	100866	60676	81490.6	34401	205976	90214.7	299063	88163.4	121713	85853.1
O14974	12	11	1173.09	0.452547	1.14031	control	dnajc3	Protein phosphatase 1 regulatory subunit 12A (MYPT1_HUMAN)	3.01184e+06	4.0193e+06	1.88108e+06	2.48604e+06	3.29984e+06	3.2687e+06	2.41652e+06	4.01249e+06	3.01184e+06	6.04254e+06	2.16158e+06	2.40041e+06	3.19012e+06	2.96082e+06	2.91598e+06	5.67744e+06
Q9NTX5	1	1	100	0.453844	1.11695	control	dnajc3	Ethylmalonyl-CoA decarboxylase (ECHD1_HUMAN)	379882	414132	627882	414690	464443	419730	517525	649681	379882	622599	721510	400408	449000	380196	624490	919261
Q9BUQ8	1	1	99.7675	0.453992	1.14839	control	dnajc3	Probable ATP-dependent RNA helicase DDX23 (DDX23_HUMAN)	135754	214559	247718	198892	214838	315487	197644	187212	135754	322564	284657	192042	207694	285771	238495	264894
P14406	1	1	99.9899	0.454579	1.17857	control	dnajc3	Cytochrome c oxidase subunit 7A2, mitochondrial (CX7A2_HUMAN)	1.61006e+06	1.25131e+06	3.24702e+06	2.26622e+06	3.21547e+06	2.76168e+06	2.20867e+06	1.68423e+06	1.61006e+06	1.8812e+06	3.73121e+06	2.18817e+06	3.10855e+06	2.50156e+06	2.66518e+06	2.38308e+06
P55010	4	4	396.705	0.454782	1.14129	control	dnajc3	Eukaryotic translation initiation factor 5 (IF5_HUMAN)	895392	1.26756e+06	1.27863e+06	827062	1.18974e+06	1.1953e+06	895185	1.59156e+06	895392	1.90563e+06	1.4693e+06	798576	1.15018e+06	1.08271e+06	1.08021e+06	2.25197e+06
Q9Y512	2	2	199.814	0.454832	1.12885	control	dnajc3	Sorting and assembly machinery component 50 homolog (SAM50_HUMAN)	394106	466001	473041	463582	534076	522322	620583	351257	394106	700578	543580	447615	516317	473125	748850	497009
Q7L0Y3	2	2	200	0.456324	1.19315	dnajc3	control	Mitochondrial ribonuclease P protein 1 (MRRP1_HUMAN)	144946	244478	295672	260714	231877	197295	241566	121963	144946	367544	339762	251734	224167	178712	291494	172571
Q96AY3	19	18	1984.25	0.456602	1.19629	control	dnajc3	Peptidyl-prolyl cis-trans isomerase FKBP10 (FKB10_HUMAN)	1.00925e+07	9.4195e+06	9.02785e+06	1.27648e+07	1.44762e+07	1.22611e+07	1.54061e+07	7.26898e+06	1.00925e+07	1.41611e+07	1.03741e+07	1.23251e+07	1.39949e+07	1.11062e+07	1.85903e+07	1.02852e+07
P11182	1	1	98.429	0.456623	1.1337	dnajc3	control	Lipoamide acyltransferase component of branched-chain alpha-keto acid dehydrogenase complex, mitochondrial (ODB2_HUMAN)	94137.1	92643.7	133853	112690	93444.1	54697.7	153411	80667.6	94137.1	139279	153812	108809	90336.9	49545.8	185119	114140
O15121	1	1	99.9798	0.456766	1.63227	control	dnajc3	Sphingolipid delta(4)-desaturase DES1 (DEGS1_HUMAN)	911577	1.02372e+06	1.02463e+06	761759	2.32245e+06	2.42295e+06	576596	752816	911577	1.53905e+06	1.17742e+06	735522	2.24523e+06	2.19473e+06	695771	1.06519e+06
Q53GS9	2	2	198.609	0.456929	1.1518	control	dnajc3	U4/U6.U5 tri-snRNP-associated protein 2 (SNUT2_HUMAN)	161196	269464	206814	227695	328230	182929	271312	214029	161196	405108	237654	219853	317316	165699	327388	302839
O75962	1	1	90.6601	0.457382	1.14686	dnajc3	control	Triple functional domain protein (TRIO_HUMAN)	25407.7	35586.9	34922.8	43371.6	18883.9	24158.5	30074.7	48335.6	25407.7	53500.7	40130.4	41877.7	18256	21883	36290.8	68392.1
P30041	10	10	996.716	0.457886	1.2939	dnajc3	control	Peroxiredoxin-6 (PRDX6_HUMAN)	8.57856e+06	1.88273e+07	9.06714e+06	6.49407e+06	8.29558e+06	4.59566e+06	6.24418e+06	1.40719e+07	8.57856e+06	2.83046e+07	1.04192e+07	6.2704e+06	8.01974e+06	4.1628e+06	7.53477e+06	1.9911e+07
P40925	5	5	498.48	0.458555	1.13662	dnajc3	control	Malate dehydrogenase, cytoplasmic (MDHC_HUMAN)	3.4292e+06	5.36719e+06	4.60213e+06	3.58417e+06	3.24528e+06	2.59196e+06	2.10157e+06	7.00262e+06	3.4292e+06	8.06894e+06	5.28838e+06	3.46073e+06	3.13737e+06	2.34783e+06	2.53594e+06	9.90831e+06
Q9NX20	1	1	99.9394	0.458831	1.29171	control	dnajc3	39S ribosomal protein L16, mitochondrial (RM16_HUMAN)	113751	161399	234924	164548	321451	275188	133075	141703	113751	242644	269956	158881	310762	249269	160580	200501
P27694	5	5	497.695	0.459882	1.26578	control	dnajc3	Replication protein A 70 kDa DNA-binding subunit (RFA1_HUMAN)	802868	1.31833e+06	780697	747386	806150	1.00867e+06	839730	1.96464e+06	802868	1.98195e+06	897112	721644	779344	913660	1.01329e+06	2.77985e+06
P02765	2	2	199.98	0.460243	1.48682	control	dnajc3	Alpha-2-HS-glycoprotein (FETUA_HUMAN)	2.38712e+07	6.24912e+06	5.5421e+06	4.74098e+07	5.16661e+07	4.77392e+07	1.51976e+07	8.91019e+06	2.38712e+07	9.39482e+06	6.36852e+06	4.57769e+07	4.99481e+07	4.32427e+07	1.83388e+07	1.26074e+07
Q8TD16	1	1	100	0.460288	1.48356	control	dnajc3	Protein bicaudal D homolog 2 (BICD2_HUMAN)	170866	344388	86652.4	90236.4	213612	369947	75509	367767	170866	517747	99573.8	87128.5	206509	335102	91115.7	520368
Q8N163	5	4	491.743	0.46071	1.09788	control	dnajc3	Cell cycle and apoptosis regulator protein 2 (CCAR2_HUMAN)	1.20411e+06	1.36739e+06	1.80168e+06	1.21374e+06	1.5298e+06	1.62267e+06	1.76901e+06	1.21228e+06	1.20411e+06	2.05572e+06	2.07035e+06	1.17193e+06	1.47893e+06	1.46983e+06	2.13464e+06	1.71531e+06
P30049	1	1	99.2532	0.460725	1.4773	control	dnajc3	ATP synthase subunit delta, mitochondrial (ATPD_HUMAN)	59068.8	78477.5	90220.4	196407	141269	79954.4	322171	83238	59068.8	117982	103674	189642	136572	72423.6	388759	117777
Q96BJ3	1	1	83.6854	0.461041	1.05176	dnajc3	control	Axin interactor, dorsalization-associated protein (AIDA_HUMAN)	585804	715442	580215	642332	620982	569416	655320	553881	585804	1.07558e+06	666735	620209	600333	515783	790766	783710
P84085	5	1	591.719	0.461628	1.19343	dnajc3	control	ADP-ribosylation factor 5 (ARF5_HUMAN)	264331	402258	399228	205668	50338.9	469269	241454	304346	264331	604748	458760	198584	48665.1	425069	291359	430632
Q9NWU5	2	2	199.477	0.462116	1.10109	dnajc3	control	39S ribosomal protein L22, mitochondrial (RM22_HUMAN)	267164	353045	417899	323216	353371	330665	261888	290414	267164	530761	480215	312083	341620	299520	316016	410919
Q9Y287	1	1	96.4066	0.462164	1.18237	dnajc3	control	Integral membrane protein 2B (ITM2B_HUMAN)	150568	83043.2	157629	100572	105840	72079.6	187394	50643	150568	124846	181135	97108.2	102321	65290.5	226125	71657
Q9NUY8	2	1	198.585	0.462828	1.19617	dnajc3	control	TBC1 domain family member 23 (TBC23_HUMAN)	349264	786305	380200	516240	269292	335055	236595	857826	349264	1.18212e+06	436894	498460	260338	303497	285496	1.21378e+06
O95336	5	5	499.538	0.463216	1.17238	dnajc3	control	6-phosphogluconolactonase (6PGL_HUMAN)	1.70491e+06	2.59737e+06	1.495e+06	1.35051e+06	1.53606e+06	572935	1.15675e+06	2.83108e+06	1.70491e+06	3.90484e+06	1.71794e+06	1.30399e+06	1.48498e+06	518971	1.39583e+06	4.00581e+06
Q05048	2	2	200	0.463835	1.15188	control	dnajc3	Cleavage stimulation factor subunit 1 (CSTF1_HUMAN)	205911	248630	270409	267614	360562	274035	189656	319062	205911	373786	310732	258397	348573	248223	228855	451454
Q15907	6	5	585.064	0.464118	1.10932	control	dnajc3	Ras-related protein Rab-11B (RB11B_HUMAN)	3.7699e+06	3.08053e+06	3.00222e+06	3.67243e+06	4.56814e+06	4.24834e+06	3.14356e+06	3.04362e+06	3.7699e+06	4.63122e+06	3.4499e+06	3.54594e+06	4.41624e+06	3.8482e+06	3.79329e+06	4.30655e+06
Q8WZ82	1	1	99.9844	0.464459	1.28186	control	dnajc3	Ovarian cancer-associated gene 2 protein (OVCA2_HUMAN)	242634	511185	350784	201693	400993	293721	268675	711103	242634	768507	403092	194746	387659	266056	324206	1.00617e+06
Q13596	2	1	199.809	0.464492	1.2241	dnajc3	control	Sorting nexin-1 (SNX1_HUMAN)	336888	470162	299222	186188	271483	150345	179794	454223	336888	706834	343841	179776	262456	136184	216955	642700
P09622	4	4	399.922	0.464762	1.10483	dnajc3	control	Dihydrolipoyl dehydrogenase, mitochondrial (DLDH_HUMAN)	1.82563e+06	1.42427e+06	2.13103e+06	2.01488e+06	1.90897e+06	1.93589e+06	1.54648e+06	1.30275e+06	1.82563e+06	2.14123e+06	2.44881e+06	1.94548e+06	1.84549e+06	1.75355e+06	1.86612e+06	1.84331e+06
P32418	1	1	100	0.464957	1.30152	control	dnajc3	Sodium/calcium exchanger 1 (NAC1_HUMAN)	378061	260176	92557.9	248318	228353	254531	571492	219962	378061	391144	106360	239765	220760	230557	689612	311234
Q9UBG0	17	17	1682.56	0.465585	1.09465	control	dnajc3	C-type mannose receptor 2 (MRC2_HUMAN)	4.69596e+06	3.90094e+06	3.45467e+06	4.58967e+06	5.05253e+06	4.18201e+06	5.31257e+06	3.66915e+06	4.69596e+06	5.8646e+06	3.96982e+06	4.43159e+06	4.88453e+06	3.78811e+06	6.4106e+06	5.19164e+06
O00487	3	2	299.79	0.46582	1.10698	control	dnajc3	26S proteasome non-ATPase regulatory subunit 14 (PSDE_HUMAN)	1.67062e+06	2.54299e+06	1.59922e+06	1.56497e+06	1.82618e+06	2.06433e+06	1.73128e+06	2.5453e+06	1.67062e+06	3.82308e+06	1.8377e+06	1.51107e+06	1.76545e+06	1.86989e+06	2.08912e+06	3.60146e+06
Q9UNL2	2	1	199.899	0.466119	1.1733	control	dnajc3	Translocon-associated protein subunit gamma (SSRG_HUMAN)	3.15226e+06	2.71102e+06	2.12025e+06	3.10726e+06	3.6563e+06	4.30004e+06	2.92989e+06	2.12654e+06	3.15226e+06	4.0757e+06	2.43641e+06	3.00024e+06	3.53472e+06	3.89502e+06	3.53546e+06	3.00893e+06
O15484	2	2	199.889	0.466339	1.32136	control	dnajc3	Calpain-5 (CAN5_HUMAN)	284553	451977	413163	447250	788519	608271	465845	247507	284553	679494	474773	431846	762299	550979	562129	350209
Q14019	4	4	399.436	0.467053	1.34464	control	dnajc3	Coactosin-like protein (COTL1_HUMAN)	1.32442e+06	1.30527e+06	1.83896e+06	1.22559e+06	1.81294e+06	1.49888e+06	988274	3.35662e+06	1.32442e+06	1.96232e+06	2.11318e+06	1.18338e+06	1.75266e+06	1.3577e+06	1.19254e+06	4.74943e+06
O00499	1	1	100	0.467154	1.17191	dnajc3	control	Myc box-dependent-interacting protein 1 (BIN1_HUMAN)	198453	332771	160147	126131	295817	44816.6	65451.2	291495	198453	500282	184028	121786	285981	40595.4	78979.1	412449
P06733	21	18	2291.66	0.468902	1.10702	dnajc3	control	Alpha-enolase (ENOA_HUMAN)	5.76505e+07	7.30741e+07	6.06152e+07	5.46362e+07	3.94313e+07	4.69109e+07	3.25573e+07	1.03297e+08	5.76505e+07	1.09858e+08	6.9654e+07	5.27544e+07	3.81202e+07	4.24924e+07	3.92864e+07	1.4616e+08
Q9NZT2	1	1	100	0.469882	1.2412	dnajc3	control	Opioid growth factor receptor (OGFR_HUMAN)	188939	360182	264270	128231	161998	132758	92850.4	371029	188939	541491	303677	123815	156612	120254	112041	524985
Q9Y608	2	1	200	0.469898	1.27006	control	dnajc3	Leucine-rich repeat flightless-interacting protein 2 (LRRF2_HUMAN)	563601	676858	487996	387371	623926	556879	397188	1.10923e+06	563601	1.01758e+06	560765	374029	603179	504427	479281	1.5695e+06
Q6UW02	1	1	100	0.470366	1.30675	control	dnajc3	Cytochrome P450 20A1 (CP20A_HUMAN)	218862	172628	226353	183206	282809	286483	359553	117922	218862	259525	260106	176896	273405	259500	433868	166853
Q8WXX5	2	2	199.889	0.470492	1.3124	control	dnajc3	DnaJ homolog subfamily C member 9 (DNJC9_HUMAN)	292097	741126	498734	347526	720275	781121	262563	702678	292097	1.1142e+06	573104	335556	696324	707548	316831	994249
Q9BTU6	2	2	199.772	0.471477	1.15203	control	dnajc3	Phosphatidylinositol 4-kinase type 2-alpha (P4K2A_HUMAN)	389117	477593	468625	351363	695016	363771	444112	440231	389117	718005	538506	339261	671905	329507	535904	622901
Q92791	3	3	299.94	0.472458	1.23668	control	dnajc3	Synaptonemal complex protein SC65 (SC65_HUMAN)	610406	526258	551525	636605	894581	593367	978707	408377	610406	791167	633767	614679	864834	537479	1.18099e+06	577829
Q13586	2	2	199.778	0.472869	1.10697	dnajc3	control	Stromal interaction molecule 1 (STIM1_HUMAN)	176537	165507	161649	127022	178376	98002.9	175354	118033	176537	248820	185753	122647	172445	88772.1	211597	167010
O15212	1	1	99.8492	0.473484	1.18805	dnajc3	control	Prefoldin subunit 6 (PFD6_HUMAN)	169973	352934	235959	185111	179895	141762	127172	345733	169973	530594	271145	178735	173913	128409	153457	489193
Q9BTE1	1	1	99.8383	0.473908	1.20853	control	dnajc3	Dynactin subunit 5 (DCTN5_HUMAN)	83202.3	109426	86325.8	47090	128556	88827.7	59182.5	117468	83202.3	164509	99198.5	45468.1	124282	80461.1	71414.8	166211
Q9P299	1	1	100	0.474236	1.19044	control	dnajc3	Coatomer subunit zeta-2 (COPZ2_HUMAN)	2.5969e+06	3.23095e+06	1.82709e+06	1.92614e+06	2.78377e+06	2.55013e+06	1.89518e+06	4.17665e+06	2.5969e+06	4.85736e+06	2.09954e+06	1.8598e+06	2.6912e+06	2.30994e+06	2.28689e+06	5.90972e+06
Q9P1T7	1	1	100	0.474617	1.16488	control	dnajc3	MyoD family inhibitor domain-containing protein (MDFIC_HUMAN)	270194	263431	78881.6	140511	308830	196707	173787	197852	270194	396038	90644.3	135672	298561	178179	209706	279949
Q68CP4	1	1	100	0.474879	1.78883	control	dnajc3	Heparan-alpha-glucosaminide N-acetyltransferase (HGNAT_HUMAN)	216196	419173	427846	622200	207074	961837	373625	1.47239e+06	216196	630177	491645	600770	200188	871242	450849	2.08335e+06
O00264	2	2	192.157	0.47501	1.21634	control	dnajc3	Membrane-associated progesterone receptor component 1 (PGRC1_HUMAN)	4.20032e+06	2.51189e+06	5.04895e+06	4.70224e+06	6.75557e+06	6.2066e+06	3.24542e+06	3.81755e+06	4.20032e+06	3.77633e+06	5.80183e+06	4.54028e+06	6.53093e+06	5.62201e+06	3.91621e+06	5.40161e+06
Q9Y4L1	18	17	1972.34	0.475402	1.15247	control	dnajc3	Hypoxia up-regulated protein 1 (HYOU1_HUMAN)	5.85029e+06	6.43219e+06	3.75895e+06	6.0048e+06	7.86129e+06	7.21869e+06	6.01426e+06	4.31344e+06	5.85029e+06	9.67005e+06	4.31948e+06	5.79798e+06	7.59988e+06	6.53877e+06	7.25732e+06	6.10327e+06
Q8N3X1	1	1	99.9799	0.475895	1.17324	dnajc3	control	Formin-binding protein 4 (FNBP4_HUMAN)	30708.8	39920.8	60596	34705.6	23482.3	58289	35009.1	24649.1	30708.8	60016.3	69632	33510.3	22701.5	52798.8	42245	34877.1
P00441	2	1	199.938	0.475983	1.28496	control	dnajc3	Superoxide dismutase [Cu-Zn] (SODC_HUMAN)	9.50992e+06	1.19107e+07	8.3373e+06	5.73893e+06	1.18776e+07	1.01049e+07	5.87565e+06	1.7754e+07	9.50992e+06	1.79063e+07	9.58054e+06	5.54127e+06	1.14826e+07	9.15316e+06	7.09007e+06	2.51209e+07
Q92804	5	3	499.929	0.476026	1.13103	control	dnajc3	TATA-binding protein-associated factor 2N (RBP56_HUMAN)	1.49525e+06	1.29689e+06	1.57611e+06	1.40437e+06	1.88497e+06	1.90165e+06	1.64307e+06	1.09931e+06	1.49525e+06	1.94972e+06	1.81114e+06	1.356e+06	1.82229e+06	1.72253e+06	1.98267e+06	1.55546e+06
P16435	2	2	199.547	0.476364	1.17906	control	dnajc3	NADPH--cytochrome P450 reductase (NCPR_HUMAN)	1.31297e+06	931842	1.51546e+06	1.85888e+06	1.98993e+06	1.66196e+06	1.95403e+06	1.01938e+06	1.31297e+06	1.40092e+06	1.74144e+06	1.79485e+06	1.92376e+06	1.50542e+06	2.3579e+06	1.44237e+06
Q9Y3B3	2	1	199.259	0.477123	1.41214	control	dnajc3	Transmembrane emp24 domain-containing protein 7 (TMED7_HUMAN)	4.68435e+06	3.13858e+06	4.01471e+06	4.02542e+06	9.82302e+06	6.09055e+06	3.98327e+06	2.50401e+06	4.68435e+06	4.71849e+06	4.61337e+06	3.88677e+06	9.49638e+06	5.51689e+06	4.80656e+06	3.54302e+06
Q15599	1	1	100	0.477291	1.15147	control	dnajc3	Na(+)/H(+) exchange regulatory cofactor NHE-RF2 (NHRF2_HUMAN)	447787	140844	318675	359497	351279	282819	471018	353572	447787	211742	366195	347115	339599	256180	568371	500283
P62633	2	2	199.98	0.477802	1.18606	dnajc3	control	Cellular nucleic acid-binding protein (CNBP_HUMAN)	882222	1.03014e+06	1.02059e+06	511482	679519	639286	509135	1.07616e+06	882222	1.54869e+06	1.17278e+06	493865	656924	579073	614367	1.5227e+06
P62736	40	1	4474.5	0.478738	1.97745	dnajc3	control	Actin, aortic smooth muscle (ACTA_HUMAN)	3.71955e+06	317277	350815	2.84162e+06	172060	221656	2.43131e+06	830819	3.71955e+06	476989	403127	2.74375e+06	166339	200778	2.93383e+06	1.17556e+06
Q7Z7H5	6	2	592.738	0.479336	1.21551	control	dnajc3	Transmembrane emp24 domain-containing protein 4 (TMED4_HUMAN)	456949	347660	402339	478299	607245	603866	562273	275044	456949	522666	462335	461826	587053	546989	678487	389172
P54753	2	2	200	0.479344	1.19892	dnajc3	control	Ephrin type-B receptor 3 (EPHB3_HUMAN)	249669	192929	424200	283953	295222	202476	338007	124116	249669	290046	487455	274173	285405	183405	407868	175617
Q9P273	1	1	99.9845	0.479555	1.18461	control	dnajc3	Teneurin-3 (TEN3_HUMAN)	584639	364007	537052	590814	574653	597916	884500	402779	584639	547242	617136	570465	555545	541599	1.06731e+06	569909
P20618	3	3	287.265	0.479636	1.10219	control	dnajc3	Proteasome subunit beta type-1 (PSB1_HUMAN)	1.52448e+06	2.21545e+06	1.71628e+06	1.91995e+06	1.93144e+06	1.61458e+06	2.02685e+06	2.55707e+06	1.52448e+06	3.33068e+06	1.97221e+06	1.85382e+06	1.86721e+06	1.4625e+06	2.44577e+06	3.6181e+06
O95782	12	8	1195.73	0.47973	1.10559	control	dnajc3	AP-2 complex subunit alpha-1 (AP2A1_HUMAN)	1.12992e+06	1.62766e+06	1.3865e+06	1.38226e+06	1.83763e+06	1.15341e+06	1.65314e+06	1.46569e+06	1.12992e+06	2.447e+06	1.59325e+06	1.33465e+06	1.77653e+06	1.04477e+06	1.99482e+06	2.07387e+06
P80303	9	7	875.173	0.48079	1.09221	control	dnajc3	Nucleobindin-2 (NUCB2_HUMAN)	2.33158e+06	2.69574e+06	1.73282e+06	2.16922e+06	2.33089e+06	2.30809e+06	3.02239e+06	2.0914e+06	2.33158e+06	4.05272e+06	1.99122e+06	2.09451e+06	2.25338e+06	2.09069e+06	3.64708e+06	2.95921e+06
O75369	57	46	5745.32	0.48108	1.13593	control	dnajc3	Filamin-B (FLNB_HUMAN)	9.73577e+06	1.0617e+07	6.96425e+06	1.24375e+07	1.03039e+07	8.13804e+06	1.35518e+07	1.31647e+07	9.73577e+06	1.59613e+07	8.00274e+06	1.20092e+07	9.96124e+06	7.37152e+06	1.63528e+07	1.86273e+07
Q6ZVM7	1	1	99.8911	0.482254	1.24036	control	dnajc3	TOM1-like protein 2 (TM1L2_HUMAN)	132776	140630	92765.4	50373.4	159471	86575.3	86584.4	184035	132776	211421	106598	48638.4	154168	78420.8	104480	260399
Q86UE4	11	11	1099.5	0.482934	1.21687	control	dnajc3	Protein LYRIC (LYRIC_HUMAN)	4.49419e+06	3.86413e+06	4.81551e+06	4.45593e+06	6.57631e+06	6.70692e+06	5.24858e+06	2.92126e+06	4.49419e+06	5.80927e+06	5.53359e+06	4.30246e+06	6.35764e+06	6.0752e+06	6.33339e+06	4.13342e+06
Q7Z739	1	1	100	0.483003	1.12495	control	dnajc3	YTH domain-containing family protein 3 (YTHD3_HUMAN)	831042	1.15401e+06	702461	747322	1.11195e+06	824055	744448	1.18355e+06	831042	1.73492e+06	807211	721582	1.07497e+06	746438	898315	1.67466e+06
O14579	5	5	497.107	0.483452	1.1516	control	dnajc3	Coatomer subunit epsilon (COPE_HUMAN)	2.00597e+06	3.04844e+06	1.92843e+06	1.75323e+06	2.19433e+06	2.76687e+06	1.77217e+06	3.32713e+06	2.00597e+06	4.58298e+06	2.216e+06	1.69284e+06	2.12137e+06	2.50626e+06	2.13845e+06	4.70769e+06
Q6NUK1	3	3	279.43	0.484063	1.16021	control	dnajc3	Calcium-binding mitochondrial carrier protein SCaMC-1 (SCMC1_HUMAN)	268858	206749	149846	347798	218796	285032	395544	229804	268858	310823	172191	335819	211521	258185	477298	325160
Q86SX6	1	1	100	0.484341	1.36803	dnajc3	control	Glutaredoxin-related protein 5, mitochondrial (GLRX5_HUMAN)	52144	147624	185593	172441	128243	104434	134276	40788.5	52144	221936	213268	166501	123979	94597.5	162029	57713.4
Q99460	11	11	1099.19	0.48443	1.09183	control	dnajc3	26S proteasome non-ATPase regulatory subunit 1 (PSMD1_HUMAN)	1.93629e+06	2.60927e+06	1.77558e+06	1.79643e+06	2.23899e+06	2.25958e+06	1.75596e+06	2.60845e+06	1.93629e+06	3.92274e+06	2.04035e+06	1.73455e+06	2.16454e+06	2.04675e+06	2.11889e+06	3.69081e+06
Q16891	10	10	998.246	0.485353	1.16694	control	dnajc3	MICOS complex subunit MIC60 (MIC60_HUMAN)	2.59369e+06	2.21416e+06	2.54439e+06	2.60351e+06	3.42609e+06	3.35463e+06	3.09145e+06	1.74562e+06	2.59369e+06	3.32873e+06	2.9238e+06	2.51383e+06	3.31217e+06	3.03866e+06	3.73042e+06	2.46995e+06
P61970	2	2	199	0.486253	1.12155	dnajc3	control	Nuclear transport factor 2 (NTF2_HUMAN)	1.41806e+06	2.29658e+06	1.77662e+06	1.35252e+06	1.21113e+06	980502	858280	3.05217e+06	1.41806e+06	3.45263e+06	2.04154e+06	1.30594e+06	1.17086e+06	888150	1.03568e+06	4.31865e+06
Q9Y320	3	3	291.337	0.486399	1.19665	control	dnajc3	Thioredoxin-related transmembrane protein 2 (TMX2_HUMAN)	710058	475886	480501	574630	912335	796116	419463	553863	710058	715438	552152	554839	881998	721131	506161	783684
P08559	2	2	199.938	0.487077	1.23865	control	dnajc3	Pyruvate dehydrogenase E1 component subunit alpha, somatic form, mitochondrial (ODPA_HUMAN)	800907	872918	1.42801e+06	796213	1.7655e+06	1.44157e+06	889501	731746	800907	1.31233e+06	1.64095e+06	768789	1.70679e+06	1.30579e+06	1.07335e+06	1.03538e+06
P35222	14	14	1398.51	0.487441	1.10421	control	dnajc3	Catenin beta-1 (CTNB1_HUMAN)	2.05917e+06	1.58511e+06	1.72013e+06	2.37905e+06	2.25856e+06	2.15506e+06	2.52971e+06	1.60704e+06	2.05917e+06	2.38303e+06	1.97663e+06	2.29711e+06	2.18346e+06	1.95207e+06	3.05257e+06	2.27387e+06
Q04941	1	1	100	0.487544	1.06902	dnajc3	control	Proteolipid protein 2 (PLP2_HUMAN)	1.20348e+07	1.11878e+07	9.69551e+06	9.65885e+06	1.02846e+07	1.2011e+07	9.35398e+06	8.17835e+06	1.20348e+07	1.68196e+07	1.11413e+07	9.32618e+06	9.94257e+06	1.08797e+07	1.12873e+07	1.15719e+07
P40937	2	1	199.501	0.489313	1.19141	control	dnajc3	Replication factor C subunit 5 (RFC5_HUMAN)	53518.9	164237	64240.9	69372.6	74575.2	126078	70582.3	147390	53518.9	246911	73820.3	66983.2	72095.5	114203	85170.8	208548
Q9ULC3	3	3	296.806	0.489622	1.12724	control	dnajc3	Ras-related protein Rab-23 (RAB23_HUMAN)	537710	381582	472509	553549	550780	576020	682993	383083	537710	573664	542968	534484	532465	521765	824159	542040
Q07021	5	5	499.695	0.489734	1.12085	control	dnajc3	Complement component 1 Q subcomponent-binding protein, mitochondrial (C1QBP_HUMAN)	6.36981e+06	8.65188e+06	9.94771e+06	7.31096e+06	1.08946e+07	9.18105e+06	9.67716e+06	6.42861e+06	6.36981e+06	1.30071e+07	1.14311e+07	7.05916e+06	1.05323e+07	8.31629e+06	1.16773e+07	9.09612e+06
O76021	6	6	586.608	0.48985	1.15683	control	dnajc3	Ribosomal L1 domain-containing protein 1 (RL1D1_HUMAN)	969520	1.04993e+06	1.47892e+06	1.11165e+06	1.7201e+06	1.40016e+06	1.35939e+06	853387	969520	1.57844e+06	1.69946e+06	1.07336e+06	1.6629e+06	1.26828e+06	1.64035e+06	1.20749e+06
Q9NV96	2	2	200	0.490243	1.11868	control	dnajc3	Cell cycle control protein 50A (CC50A_HUMAN)	775138	835472	843301	1.10354e+06	986469	1.16325e+06	1.12901e+06	700937	775138	1.25603e+06	969052	1.06553e+06	953667	1.05368e+06	1.36236e+06	991786
Q13423	7	7	674.31	0.491016	1.46182	control	dnajc3	NAD(P) transhydrogenase, mitochondrial (NNTM_HUMAN)	1.21888e+06	1.2773e+06	1.14886e+06	866621	3.30758e+06	853993	1.49059e+06	943070	1.21888e+06	1.92028e+06	1.32018e+06	836772	3.19759e+06	773556	1.79868e+06	1.33439e+06
P62314	1	1	99.5182	0.491035	1.62219	control	dnajc3	Small nuclear ribonucleoprotein Sm D1 (SMD1_HUMAN)	90632.8	139280	50953.5	64426.6	67583.3	66022.7	324704	101820	90632.8	209390	58551.6	62207.6	65336	59804.1	391816	144070
P62318	3	3	399.829	0.491404	1.11372	dnajc3	control	Small nuclear ribonucleoprotein Sm D3 (SMD3_HUMAN)	3.68903e+06	3.56664e+06	4.08344e+06	4.22786e+06	1.34285e+06	3.93757e+06	5.43478e+06	3.26227e+06	3.68903e+06	5.36203e+06	4.69235e+06	4.08225e+06	1.2982e+06	3.5667e+06	6.55808e+06	4.61593e+06
O75477	3	3	298.347	0.491589	1.13354	control	dnajc3	Erlin-1 (ERLN1_HUMAN)	1.56783e+06	1.75415e+06	1.47484e+06	1.11923e+06	1.96628e+06	2.09824e+06	1.32885e+06	1.31272e+06	1.56783e+06	2.63715e+06	1.69476e+06	1.08068e+06	1.9009e+06	1.9006e+06	1.60351e+06	1.85742e+06
Q9H4A6	1	1	99.3484	0.491704	1.13197	control	dnajc3	Golgi phosphoprotein 3 (GOLP3_HUMAN)	217275	192459	143246	252865	258040	273253	220913	159989	217275	289340	164607	244155	249460	247515	266573	226375
O00186	2	2	194.794	0.491816	1.0747	control	dnajc3	Syntaxin-binding protein 3 (STXB3_HUMAN)	850773	831999	780367	821590	868637	856475	1.08247e+06	722513	850773	1.25081e+06	896734	793293	839753	775805	1.30621e+06	1.02231e+06
Q9NZC3	1	1	100	0.492057	1.57907	control	dnajc3	Glycerophosphodiester phosphodiesterase 1 (GDE1_HUMAN)	168850	107838	140901	135739	300163	323709	189299	60572	168850	162122	161911	131064	290182	293219	228425	85705.9
O60341	1	1	99.9697	0.492527	1.12718	dnajc3	control	Lysine-specific histone demethylase 1A (KDM1A_HUMAN)	49268.7	82674	75738.2	74125	58596.4	45466.3	85142.4	60804.9	49268.7	124291	87032.1	71572	56647.9	41183.9	102740	86035.5
O43617	1	1	98.8578	0.492953	1.09358	dnajc3	control	Trafficking protein particle complex subunit 3 (TPPC3_HUMAN)	172199	226392	177051	182531	142417	73807.6	142084	334987	172199	340353	203453	176244	137682	66855.7	171451	473987
Q9H2J4	1	1	99.8789	0.493499	1.133	control	dnajc3	Phosducin-like protein 3 (PDCL3_HUMAN)	252238	374808	170628	185904	256872	285414	208932	363178	252238	563480	196072	179501	248331	258531	252116	513877
Q92890	3	3	299.301	0.494728	1.17584	control	dnajc3	Ubiquitin fusion degradation protein 1 homolog (UFD1_HUMAN)	549316	683636	467446	426590	580730	550372	436177	933726	549316	1.02777e+06	537150	411897	561419	498533	526329	1.32117e+06
Q12788	3	3	283.981	0.495018	1.15038	control	dnajc3	Transducin beta-like protein 3 (TBL3_HUMAN)	81486	130171	139581	140269	187643	157148	115863	104767	81486	195697	160395	135438	181404	142346	139810	148240
O94905	1	1	100	0.495367	1.15025	control	dnajc3	Erlin-2 (ERLN2_HUMAN)	924791	709954	1.0327e+06	388283	1.14809e+06	954461	667761	744529	924791	1.06733e+06	1.18669e+06	374910	1.10991e+06	864562	805778	1.05347e+06
Q8IZP0	2	2	199.576	0.49645	1.17777	control	dnajc3	Abl interactor 1 (ABI1_HUMAN)	306560	531855	301733	271282	386863	346511	300025	628943	306560	799581	346726	261939	373999	313873	362037	889918
Q9UFG5	1	1	99.5643	0.497102	1.09495	control	dnajc3	UPF0449 protein C19orf25 (CS025_HUMAN)	353648	369741	424965	431840	481386	364516	527685	356653	353648	555863	488334	416966	465379	330182	636750	504643
P78371	20	19	2198.37	0.497195	1.11824	control	dnajc3	T-complex protein 1 subunit beta (TCPB_HUMAN)	3.38019e+06	4.78779e+06	3.65173e+06	3.3752e+06	4.78669e+06	3.26228e+06	3.61385e+06	5.3287e+06	3.38019e+06	7.19788e+06	4.19627e+06	3.25895e+06	4.62752e+06	2.95501e+06	4.36079e+06	7.53981e+06
P48047	3	3	299.748	0.498241	1.2043	control	dnajc3	ATP synthase subunit O, mitochondrial (ATPO_HUMAN)	3.33819e+06	3.12294e+06	3.61723e+06	3.89993e+06	5.80948e+06	4.30933e+06	4.34724e+06	2.36799e+06	3.33819e+06	4.69497e+06	4.15662e+06	3.76561e+06	5.61631e+06	3.90344e+06	5.24576e+06	3.35056e+06
Q13242	5	5	482.424	0.498274	1.12592	control	dnajc3	Serine/arginine-rich splicing factor 9 (SRSF9_HUMAN)	999928	1.15358e+06	1.45307e+06	1.38694e+06	1.70927e+06	1.48921e+06	1.45787e+06	965981	999928	1.73428e+06	1.66975e+06	1.33917e+06	1.65243e+06	1.34894e+06	1.75919e+06	1.36681e+06
P55084	9	9	896.174	0.499247	1.2658	control	dnajc3	Trifunctional enzyme subunit beta, mitochondrial (ECHB_HUMAN)	2.42232e+06	2.30843e+06	3.49775e+06	2.60081e+06	5.09846e+06	3.78722e+06	3.09142e+06	1.73071e+06	2.42232e+06	3.47046e+06	4.01933e+06	2.51123e+06	4.92892e+06	3.4305e+06	3.73038e+06	2.44886e+06
Q9NSC5	1	1	100	0.500765	1.20323	control	dnajc3	Homer protein homolog 3 (HOME3_HUMAN)	171879	328446	169360	97065.6	218256	154524	183194	366607	171879	493780	194615	93722.4	210999	139969	221058	518728
Q93050	3	3	296.627	0.500837	1.09076	dnajc3	control	V-type proton ATPase 116 kDa subunit a isoform 1 (VPP1_HUMAN)	431207	363782	397352	487230	495413	421356	363923	259121	431207	546903	456604	470448	478940	381669	439141	366641
Q96RF0	5	5	498.844	0.501669	1.0413	dnajc3	control	Sorting nexin-18 (SNX18_HUMAN)	125433	134162	207017	147397	66117.3	31589.3	319876	172073	125433	201696	237886	142320	63918.8	28613.9	385990	243474
P61981	7	3	699.486	0.501896	1.19516	control	dnajc3	14-3-3 protein gamma (1433G_HUMAN)	6.74389e+06	9.60431e+06	5.5168e+06	5.11638e+06	7.95223e+06	6.94868e+06	5.19227e+06	1.21539e+07	6.74389e+06	1.4439e+07	6.33946e+06	4.94016e+06	7.68781e+06	6.29419e+06	6.26544e+06	1.71971e+07
P13489	20	18	2094.99	0.502002	1.14629	dnajc3	control	Ribonuclease inhibitor (RINI_HUMAN)	1.0814e+07	1.70387e+07	1.04406e+07	7.97937e+06	7.48329e+06	6.69403e+06	6.32061e+06	1.98693e+07	1.0814e+07	2.56156e+07	1.19974e+07	7.70454e+06	7.23445e+06	6.06353e+06	7.627e+06	2.81139e+07
Q8WUJ3	3	3	300	0.502066	1.47908	dnajc3	control	Cell migration-inducing and hyaluronan-binding protein (CEMIP_HUMAN)	620006	141195	257044	765908	216315	407451	512834	69661.3	620006	212270	295373	739528	209122	369074	618830	98566.7
P02794	2	2	197.22	0.502143	1.25715	control	dnajc3	Ferritin heavy chain (FRIH_HUMAN)	413220	173077	185392	363884	246400	221562	589853	369768	413220	260200	213037	351351	238207	200694	711768	523200
O60271	5	5	499.887	0.502628	1.11644	dnajc3	control	C-Jun-amino-terminal kinase-interacting protein 4 (JIP4_HUMAN)	975723	1.31001e+06	787005	956436	565931	825957	613647	1.60343e+06	975723	1.96944e+06	904361	923494	547113	748161	740479	2.26876e+06
Q96KC8	1	1	100	0.50302	1.06989	dnajc3	control	DnaJ homolog subfamily C member 1 (DNJC1_HUMAN)	1.15194e+06	775892	683096	1.1393e+06	54144.5	1.42828e+06	1.21981e+06	803012	1.15194e+06	1.16646e+06	784958	1.10006e+06	52344.1	1.29375e+06	1.47193e+06	1.13622e+06
P37837	7	6	686.739	0.503347	1.08595	dnajc3	control	Transaldolase (TALDO_HUMAN)	5.83511e+06	4.48407e+06	4.21113e+06	6.19016e+06	4.47265e+06	4.89644e+06	4.93797e+06	4.77351e+06	5.83511e+06	6.74128e+06	4.83908e+06	5.97696e+06	4.32393e+06	4.43525e+06	5.95859e+06	6.75425e+06
Q6I9Y2	1	1	100	0.506149	1.08175	control	dnajc3	THO complex subunit 7 homolog (THOC7_HUMAN)	41343.5	42167.6	99202.8	28160.1	54455.5	56936.3	64482.4	52238.1	41343.5	63394.1	113996	27190.2	52644.8	51573.5	77810	73914
O75781	1	1	100	0.506898	1.84204	dnajc3	control	Paralemmin-1 (PALM_HUMAN)	507579	90042.2	315060	839450	224517	280248	191359	255064	507579	135368	362041	810537	217052	253852	230911	360900
Q96K76	1	1	100	0.507429	1.13564	dnajc3	control	Ubiquitin carboxyl-terminal hydrolase 47 (UBP47_HUMAN)	172348	202433	98316.9	133509	78783.2	94170.9	92650.3	268550	172348	304334	112978	128910	76163.5	85301.1	111800	379983
P06703	3	3	299.67	0.508849	1.06807	dnajc3	control	Protein S100-A6 (S10A6_HUMAN)	1.6773e+07	1.51645e+07	1.41983e+07	1.39149e+07	6.9429e+06	7.02496e+06	1.4474e+07	2.77817e+07	1.6773e+07	2.2798e+07	1.63156e+07	1.34356e+07	6.71204e+06	6.36328e+06	1.74656e+07	3.93095e+07
P61956	2	1	198.362	0.509577	1.07449	control	dnajc3	Small ubiquitin-related modifier 2 (SUMO2_HUMAN)	1.07563e+06	748818	1.25929e+06	1.17416e+06	1.20025e+06	1.13211e+06	1.00248e+06	1.24024e+06	1.07563e+06	1.12576e+06	1.44707e+06	1.13372e+06	1.16034e+06	1.02547e+06	1.20968e+06	1.75487e+06
Q9NP97	1	1	100	0.5106	1.18956	control	dnajc3	Dynein light chain roadblock-type 1 (DLRB1_HUMAN)	1.0928e+06	2.00428e+06	1.56952e+06	1.06953e+06	1.94469e+06	1.30468e+06	1.13848e+06	2.43559e+06	1.0928e+06	3.01319e+06	1.80357e+06	1.03269e+06	1.88003e+06	1.1818e+06	1.37379e+06	3.44622e+06
O14672	3	3	299.929	0.511256	1.23017	dnajc3	control	Disintegrin and metalloproteinase domain-containing protein 10 (ADA10_HUMAN)	290199	257868	586010	252047	311970	319269	265398	230141	290199	387674	673395	243366	301596	289197	320253	325637
Q16610	4	4	399.018	0.511753	3.58809	control	dnajc3	Extracellular matrix protein 1 (ECM1_HUMAN)	2.10903e+06	636839	549490	1.39587e+06	2.3117e+06	1.33827e+07	588940	549196	2.10903e+06	957412	631429	1.34779e+06	2.23483e+06	1.21222e+07	710667	777081
P02771	1	1	96.1589	0.512516	1.46719	control	dnajc3	Alpha-fetoprotein (FETA_HUMAN)	3.43975e+06	1.11155e+06	1.04084e+06	6.01167e+06	6.89254e+06	6.67248e+06	2.18975e+06	1.27025e+06	3.43975e+06	1.67109e+06	1.19604e+06	5.80462e+06	6.66335e+06	6.04401e+06	2.64235e+06	1.79733e+06
Q9H307	1	1	87.8849	0.513041	1.11209	dnajc3	control	Pinin (PININ_HUMAN)	58835.3	63592	87490.1	84375.3	73598.3	86844.1	59502.9	44685.5	58835.3	95603.1	100536	81469.2	71151	78664.3	71801.4	63227.3
Q14764	26	24	2561.14	0.513133	1.10504	dnajc3	control	Major vault protein (MVP_HUMAN)	8.80471e+06	1.06874e+07	8.38362e+06	6.86534e+06	8.38603e+06	6.6181e+06	5.51949e+06	1.09151e+07	8.80471e+06	1.60672e+07	9.63376e+06	6.62888e+06	8.10718e+06	5.99475e+06	6.6603e+06	1.54443e+07
Q9BYD1	1	1	99.8089	0.513577	1.13921	dnajc3	control	39S ribosomal protein L13, mitochondrial (RM13_HUMAN)	221061	283283	403453	294814	345513	316454	242941	150748	221061	425883	463615	284660	334024	286647	293154	213300
Q9Y5P6	2	1	199.94	0.513667	1.27778	control	dnajc3	Mannose-1-phosphate guanyltransferase beta (GMPPB_HUMAN)	155674	303876	277206	107362	270827	162842	177768	467158	155674	456842	318542	103664	261822	147504	214511	661002
P19823	3	2	299.771	0.513848	1.48773	control	dnajc3	Inter-alpha-trypsin inhibitor heavy chain H2 (ITIH2_HUMAN)	3.80358e+06	1.31129e+06	1.52625e+06	8.21461e+06	8.74708e+06	8.56492e+06	3.44521e+06	1.3441e+06	3.80358e+06	1.97137e+06	1.75384e+06	7.93168e+06	8.45622e+06	7.7582e+06	4.15729e+06	1.90183e+06
Q92879	3	3	290.607	0.513888	1.10495	control	dnajc3	CUGBP Elav-like family member 1 (CELF1_HUMAN)	493976	598347	423797	565325	417780	590656	594900	696565	493976	899544	486992	545854	403888	535023	717858	985600
O60725	1	1	97.9394	0.513985	1.12692	control	dnajc3	Protein-S-isoprenylcysteine O-methyltransferase (ICMT_HUMAN)	78471.1	109000	171627	113643	164928	133674	140311	93827.5	78471.1	163869	197219	109729	159444	121083	169312	132760
Q9BS26	5	5	493.331	0.514515	1.0727	control	dnajc3	Endoplasmic reticulum resident protein 44 (ERP44_HUMAN)	1.43668e+06	1.61317e+06	1.2244e+06	1.45315e+06	1.6532e+06	1.71524e+06	1.55792e+06	1.21745e+06	1.43668e+06	2.42521e+06	1.40698e+06	1.4031e+06	1.59823e+06	1.55368e+06	1.87992e+06	1.72261e+06
Q8NEU8	2	2	194.492	0.514736	1.24213	control	dnajc3	DCC-interacting protein 13-beta (DP13B_HUMAN)	288369	577826	602055	339098	377279	387314	542104	938269	288369	868693	691831	327418	364733	350833	654149	1.3276e+06
P07954	7	7	699.818	0.514783	1.08306	control	dnajc3	Fumarate hydratase, mitochondrial (FUMH_HUMAN)	2.67575e+06	3.05182e+06	3.58475e+06	3.5686e+06	4.35165e+06	3.24845e+06	3.4342e+06	2.91653e+06	2.67575e+06	4.58806e+06	4.1193e+06	3.44569e+06	4.20695e+06	2.94249e+06	4.144e+06	4.12673e+06
P60983	1	1	83.7562	0.514901	1.37938	control	dnajc3	Glia maturation factor beta (GMFB_HUMAN)	820620	1.46207e+06	931295	884238	1.36196e+06	946815	693480	2.65076e+06	820620	2.19805e+06	1.07017e+06	853783	1.31667e+06	857635	836813	3.75068e+06
Q96E11	2	2	199.98	0.51536	1.22582	control	dnajc3	Ribosome-recycling factor, mitochondrial (RRFM_HUMAN)	65325.5	101326	98008.5	89994.7	137139	140563	99424.7	57615.3	65325.5	152332	112623	86895.1	132579	127324	119974	81522.3
P09936	7	7	798.598	0.515394	1.3347	dnajc3	control	Ubiquitin carboxyl-terminal hydrolase isozyme L1 (UCHL1_HUMAN)	7.87883e+06	1.68531e+07	4.49489e+06	7.83656e+06	6.74839e+06	4.9623e+06	5.38846e+06	1.067e+07	7.87883e+06	2.53366e+07	5.16516e+06	7.56665e+06	6.52399e+06	4.49491e+06	6.50218e+06	1.50974e+07
P04818	1	1	100	0.516015	1.30308	control	dnajc3	Thymidylate synthase (TYSY_HUMAN)	156553	727404	52528.5	63568.5	257229	253368	67684.5	724869	156553	1.09357e+06	60361.4	61379	248676	229504	81674	1.02565e+06
Q00341	28	28	2890.01	0.516226	1.46336	control	dnajc3	Vigilin (VIGLN_HUMAN)	4.81917e+07	2.53683e+07	3.54056e+07	4.41953e+07	5.05429e+07	9.09854e+07	6.44357e+07	1.81658e+07	4.81917e+07	3.81383e+07	4.06851e+07	4.26731e+07	4.88622e+07	8.24156e+07	7.77537e+07	2.57036e+07
P10176	1	1	99.8083	0.516347	1.16841	dnajc3	control	Cytochrome c oxidase subunit 8A, mitochondrial (COX8A_HUMAN)	649535	569066	1.05585e+06	1.05198e+06	805460	728543	805381	507585	649535	855525	1.21329e+06	1.01574e+06	778677	659923	971842	718204
Q9Y2G5	3	3	286.213	0.516713	1.30536	control	dnajc3	GDP-fucose protein O-fucosyltransferase 2 (OFUT2_HUMAN)	479389	193601	244454	907659	991368	740306	396269	254466	479389	291056	280907	876397	958403	670577	478172	360055
Q8TDN6	1	1	99.9798	0.517696	1.15176	control	dnajc3	Ribosome biogenesis protein BRX1 homolog (BRX1_HUMAN)	561959	526533	873459	564479	1.07359e+06	600811	675683	559764	561959	791581	1.00371e+06	545037	1.03789e+06	544221	815338	792034
Q12846	2	2	181.962	0.517735	1.09155	dnajc3	control	Syntaxin-4 (STX4_HUMAN)	417795	425052	375509	312003	298744	323024	244478	535753	417795	639015	431504	301257	288810	292599	295008	758060
Q13573	4	4	391.225	0.518062	1.10348	control	dnajc3	SNW domain-containing protein 1 (SNW1_HUMAN)	482591	694300	692298	642931	894518	614400	708910	554242	482591	1.0438e+06	795532	620787	864773	556530	855433	784221
P14209	2	2	199.98	0.519525	1.44975	control	dnajc3	CD99 antigen (CD99_HUMAN)	706381	682927	892968	339995	1.31081e+06	488628	1.57586e+06	426349	706381	1.0267e+06	1.02613e+06	328285	1.26723e+06	442604	1.90157e+06	603259
Q9NZD2	1	1	98.9575	0.51987	1.23104	dnajc3	control	Glycolipid transfer protein (GLTP_HUMAN)	115719	317385	266045	125766	142649	91735.8	88395.9	347316	115719	477152	305717	121435	137906	83095.3	106666	491432
Q9NY26	1	1	99.9798	0.520053	1.4423	control	dnajc3	Zinc transporter ZIP1 (S39A1_HUMAN)	333342	121383	276236	304698	425420	675582	247541	145192	333342	182485	317428	294203	411274	611949	298705	205439
P51003	1	1	100	0.520411	1.10409	control	dnajc3	Poly(A) polymerase alpha (PAPOA_HUMAN)	90884	153444	172743	181255	192340	158064	179442	130759	90884	230685	198502	175012	185944	143176	216530	185017
Q96C36	2	1	199.899	0.521359	1.08577	dnajc3	control	Pyrroline-5-carboxylate reductase 2 (P5CR2_HUMAN)	489829	509494	564893	635238	477274	387113	812973	348342	489829	765964	649128	613359	461403	350652	981003	492883
P43235	1	1	100	0.522059	1.26631	dnajc3	control	Cathepsin K (CATK_HUMAN)	881804	536777	2.17207e+06	668971	1.93931e+06	450308	692899	281304	881804	806981	2.49597e+06	645930	1.87482e+06	407894	836112	398029
P05141	14	5	1368.79	0.522341	1.08829	control	dnajc3	ADP/ATP translocase 2 (ADT2_HUMAN)	2.23252e+06	3.15554e+06	3.43334e+06	2.79261e+06	3.88136e+06	3.2829e+06	2.84824e+06	2.62693e+06	2.23252e+06	4.74399e+06	3.94531e+06	2.69642e+06	3.7523e+06	2.97369e+06	3.43694e+06	3.71696e+06
P17812	2	1	196.688	0.522478	1.05002	dnajc3	control	CTP synthase 1 (PYRG1_HUMAN)	185482	313941	241357	186280	82823	181428	109895	508750	185482	471973	277348	179864	80069	164339	132609	719852
P04406	26	24	3193.9	0.522867	1.11397	dnajc3	control	Glyceraldehyde-3-phosphate dehydrogenase (G3P_HUMAN)	1.15727e+08	1.69241e+08	1.17627e+08	1.02064e+08	9.95746e+07	8.90338e+07	7.74885e+07	1.86931e+08	1.15727e+08	2.54434e+08	1.35167e+08	9.8549e+07	9.62636e+07	8.06478e+07	9.35044e+07	2.64496e+08
P55287	4	4	396.718	0.522932	1.29764	control	dnajc3	Cadherin-11 (CAD11_HUMAN)	391550	314816	406516	540046	686803	553097	677617	227395	391550	473288	467135	521445	663965	501002	817671	321750
Q9NZU5	2	2	199.367	0.523099	1.20152	control	dnajc3	LIM and cysteine-rich domains protein 1 (LMCD1_HUMAN)	799237	311473	259918	435415	36125.8	60946.5	814962	1.25797e+06	799237	468263	298676	420419	34924.5	55206	983403	1.77996e+06
P09429	7	7	797.989	0.524413	1.09488	dnajc3	control	High mobility group protein B1 (HMGB1_HUMAN)	6.6957e+06	7.18222e+06	9.51549e+06	8.13311e+06	5.37491e+06	5.20904e+06	9.64324e+06	8.56725e+06	6.6957e+06	1.07976e+07	1.09344e+07	7.85299e+06	5.19618e+06	4.71841e+06	1.16364e+07	1.21222e+07
Q15050	4	4	383.352	0.524432	1.14136	control	dnajc3	Ribosome biogenesis regulatory protein homolog (RRS1_HUMAN)	271258	396526	1.32294e+06	2.19203e+06	652506	793340	1.95188e+06	1.37631e+06	271258	596131	1.52021e+06	2.11654e+06	630809	718616	2.3553e+06	1.94739e+06
O75083	17	16	1687.59	0.524542	1.10562	dnajc3	control	WD repeat-containing protein 1 (WDR1_HUMAN)	6.97249e+06	1.02739e+07	7.63324e+06	6.34997e+06	5.94319e+06	4.95754e+06	4.90062e+06	1.2445e+07	6.97249e+06	1.54457e+07	8.77149e+06	6.13126e+06	5.74556e+06	4.49059e+06	5.91352e+06	1.76089e+07
Q9H9B4	3	3	299.09	0.524698	1.10927	control	dnajc3	Sideroflexin-1 (SFXN1_HUMAN)	1.12745e+06	1.20075e+06	614575	947703	1.29332e+06	998052	833929	1.1903e+06	1.12745e+06	1.80519e+06	706219	915062	1.25031e+06	904046	1.00629e+06	1.6842e+06
Q14258	4	4	399.782	0.524782	1.09303	dnajc3	control	E3 ubiquitin/ISG15 ligase TRIM25 (TRI25_HUMAN)	855296	999889	1.10944e+06	783059	762467	584237	1.04149e+06	1.04049e+06	855296	1.50322e+06	1.27487e+06	756088	737114	529208	1.25676e+06	1.47224e+06
P09493	14	5	1598.42	0.525424	1.16313	control	dnajc3	Tropomyosin alpha-1 chain (TPM1_HUMAN)	3.87285e+07	1.54025e+07	1.00925e+07	2.14489e+07	2.13632e+07	2.09251e+07	3.93845e+07	1.79756e+07	3.87285e+07	2.31559e+07	1.15975e+07	2.07102e+07	2.06528e+07	1.89542e+07	4.75248e+07	2.54344e+07
P56556	1	1	99.899	0.525458	1.09592	dnajc3	control	NADH dehydrogenase [ubiquinone] 1 alpha subcomplex subunit 6 (NDUA6_HUMAN)	86953	72853	112005	82786.9	79434.5	71035.2	110568	62525.1	86953	109526	128707	79935.5	76793.1	64344.5	133421	88469.4
Q9Y6Y8	3	3	287.106	0.525483	1.10841	control	dnajc3	SEC23-interacting protein (S23IP_HUMAN)	221668	310171	279459	199779	249443	229515	266336	375394	221668	466305	321131	192898	241148	207897	321384	531160
Q96A26	1	1	99.9899	0.525656	1.2948	control	dnajc3	Protein FAM162A (F162A_HUMAN)	358085	483720	576009	372360	579845	814002	673415	250652	358085	727217	661902	359535	560564	737332	812602	354658
P35613	6	5	594.372	0.525697	1.06531	control	dnajc3	Basigin (BASI_HUMAN)	4.25185e+06	2.85999e+06	2.98047e+06	4.06201e+06	4.16643e+06	3.61189e+06	3.37648e+06	3.92401e+06	4.25185e+06	4.29966e+06	3.42491e+06	3.9221e+06	4.02788e+06	3.27169e+06	4.07435e+06	5.55224e+06
Q13557	5	3	499.98	0.525913	1.10535	dnajc3	control	Calcium/calmodulin-dependent protein kinase type II subunit delta (KCC2D_HUMAN)	1.75172e+06	1.78242e+06	1.97347e+06	1.22502e+06	1.38077e+06	1.33093e+06	1.2177e+06	2.16153e+06	1.75172e+06	2.67966e+06	2.26774e+06	1.18283e+06	1.33486e+06	1.20557e+06	1.46938e+06	3.05844e+06
Q99715	63	58	6442.46	0.526338	1.00188	control	dnajc3	Collagen alpha-1(XII) chain (COCA1_HUMAN)	1.46727e+07	8.20768e+06	7.12584e+06	1.19059e+07	5.52154e+06	4.01031e+06	2.7968e+07	4.49123e+06	1.46727e+07	1.23393e+07	8.18843e+06	1.14958e+07	5.33794e+06	3.63258e+06	3.37486e+07	6.35483e+06
P08240	5	4	486.301	0.526654	1.18724	control	dnajc3	Signal recognition particle receptor subunit alpha (SRPR_HUMAN)	827116	887445	727297	849814	1.15586e+06	1.09781e+06	1.12059e+06	533734	827116	1.33417e+06	835750	820544	1.11742e+06	994410	1.3522e+06	755203
Q14166	1	1	94.5032	0.526757	1.10134	dnajc3	control	Tubulin--tyrosine ligase-like protein 12 (TTL12_HUMAN)	139987	222416	108800	99393.5	62202.3	86777.4	70963.5	298150	139987	334376	125024	95970.2	60133.9	78603.9	85630.8	421866
O95479	2	2	199.273	0.527002	1.13847	control	dnajc3	GDH/6PGL endoplasmic bifunctional protein (G6PE_HUMAN)	200748	107359	433843	301836	195198	360115	360990	272011	200748	161401	498537	291440	188707	326197	435602	384880
O43815	1	1	100	0.527743	1.10002	dnajc3	control	Striatin (STRN_HUMAN)	264765	374078	315306	299346	276139	353885	156999	352497	264765	562383	362324	289036	266957	320553	189448	498763
Q96AC1	8	8	799.157	0.527805	1.1338	control	dnajc3	Fermitin family homolog 2 (FERM2_HUMAN)	1.99188e+06	3.27152e+06	1.34841e+06	1.28036e+06	2.34065e+06	1.63766e+06	1.90044e+06	3.06936e+06	1.99188e+06	4.91834e+06	1.54948e+06	1.23626e+06	2.26281e+06	1.48341e+06	2.29323e+06	4.34296e+06
P54920	2	2	192.995	0.528154	1.06597	dnajc3	control	Alpha-soluble NSF attachment protein (SNAA_HUMAN)	891402	1.00939e+06	827428	842781	726705	672362	841572	1.10935e+06	891402	1.5175e+06	950812	813754	702541	609033	1.01551e+06	1.56967e+06
P67936	18	8	2195.13	0.528601	1.13051	control	dnajc3	Tropomyosin alpha-4 chain (TPM4_HUMAN)	5.51048e+07	2.90743e+07	2.81133e+07	3.84851e+07	3.79692e+07	3.32694e+07	5.99921e+07	3.92252e+07	5.51048e+07	4.37097e+07	3.23055e+07	3.71596e+07	3.67067e+07	3.01358e+07	7.23916e+07	5.55014e+07
P46976	1	1	99.9697	0.529297	1.07894	dnajc3	control	Glycogenin-1 (GLYG_HUMAN)	676066	726473	875582	776563	564560	595890	416792	1.25395e+06	676066	1.09217e+06	1.00615e+06	749817	545787	539764	502938	1.77426e+06
P53367	4	4	396.271	0.52988	1.16358	dnajc3	control	Arfaptin-1 (ARFP1_HUMAN)	255481	415333	255315	152149	161777	93268.1	206863	464783	255481	624405	293386	146909	156397	84483.3	249619	657642
Q96HH9	4	4	378.186	0.530726	1.26816	control	dnajc3	GRAM domain-containing protein 3 (GRAM3_HUMAN)	869629	422674	145923	412753	801508	486965	819094	239766	869629	635441	167683	398537	774856	441098	988390	339256
Q8NB37	1	1	89.7604	0.53092	1.10866	dnajc3	control	Parkinson disease 7 domain-containing protein 1 (PDDC1_HUMAN)	132572	122863	106949	81280.7	66526.5	87594.6	82356.6	163704	132572	184710	122897	78481.2	64314.3	79344.2	99378.6	231632
Q5H9R7	1	1	100	0.533239	1.18193	dnajc3	control	Serine/threonine-protein phosphatase 6 regulatory subunit 3 (PP6R3_HUMAN)	137462	262629	146795	96506.8	107823	102618	68397.6	265520	137462	394832	168685	93182.9	104238	92952.6	82534.5	375696
Q16630	1	1	98.8997	0.533275	1.29516	control	dnajc3	Cleavage and polyadenylation specificity factor subunit 6 (CPSF6_HUMAN)	99774.2	118278	88561.9	155685	111546	80563	262844	143800	99774.2	177817	101768	150323	107837	72974.8	317170	203469
Q96KP4	6	5	592.499	0.533494	1.21347	control	dnajc3	Cytosolic non-specific dipeptidase (CNDP2_HUMAN)	369408	550005	665942	416327	604145	449961	399852	975027	369408	826868	765245	401987	584056	407579	482496	1.37961e+06
P82673	1	1	100	0.533764	1.15289	dnajc3	control	28S ribosomal protein S35, mitochondrial (RT35_HUMAN)	169417	302420	342699	234008	265571	270251	192100	181570	169417	454653	393802	225948	256740	244796	231805	256911
P98160	54	54	5363.98	0.534369	1.20009	dnajc3	control	Basement membrane-specific heparan sulfate proteoglycan core protein (PGBM_HUMAN)	4.85719e+06	2.04188e+06	3.11124e+06	4.47018e+06	3.38776e+06	3.95836e+06	3.63547e+06	1.08455e+06	4.85719e+06	3.06972e+06	3.57518e+06	4.31622e+06	3.27511e+06	3.58553e+06	4.38688e+06	1.53457e+06
P27708	4	3	397.066	0.535446	1.2443	control	dnajc3	CAD protein (PYR1_HUMAN)	300486	614128	394827	338343	393371	475961	308188	872821	300486	923270	453703	326690	380291	431131	371887	1.23499e+06
O15460	16	15	1597.71	0.535745	1.18674	control	dnajc3	Prolyl 4-hydroxylase subunit alpha-2 (P4HA2_HUMAN)	1.14923e+07	8.13562e+06	6.19557e+06	1.01648e+07	1.36145e+07	1.15933e+07	1.16097e+07	5.89128e+06	1.14923e+07	1.22309e+07	7.11943e+06	9.81465e+06	1.31618e+07	1.05013e+07	1.40093e+07	8.33582e+06
P05091	3	3	300	0.536139	1.08972	control	dnajc3	Aldehyde dehydrogenase, mitochondrial (ALDH2_HUMAN)	1.23873e+06	891927	1.51474e+06	1.60722e+06	1.68977e+06	1.53922e+06	1.30878e+06	1.18612e+06	1.23873e+06	1.34091e+06	1.74062e+06	1.55186e+06	1.63358e+06	1.39424e+06	1.57929e+06	1.67829e+06
P83731	2	2	197.059	0.5378	1.04375	control	dnajc3	60S ribosomal protein L24 (RL24_HUMAN)	5.0451e+06	5.7438e+06	5.1608e+06	4.76285e+06	5.95501e+06	4.69249e+06	5.54046e+06	5.43079e+06	5.0451e+06	8.63513e+06	5.93037e+06	4.59881e+06	5.757e+06	4.25051e+06	6.6856e+06	7.68425e+06
Q9HCE1	1	1	100	0.538304	1.12446	control	dnajc3	Putative helicase MOV-10 (MOV10_HUMAN)	488468	469429	286286	292471	292632	526529	459686	449053	488468	705732	328976	282397	282902	476935	554697	635385
Q13547	2	1	199.753	0.538393	1.13108	control	dnajc3	Histone deacetylase 1 (HDAC1_HUMAN)	624772	878065	914313	756277	921527	1.2378e+06	650218	779846	624772	1.32007e+06	1.05065e+06	730229	890885	1.12122e+06	784610	1.10344e+06
Q13564	2	2	198.42	0.538625	1.08557	dnajc3	control	NEDD8-activating enzyme E1 regulatory subunit (ULA1_HUMAN)	223407	261880	236938	174357	181689	181007	184403	278810	223407	393705	272270	168352	175648	163958	222517	394500
Q15370	2	2	199.98	0.539956	1.13347	dnajc3	control	Transcription elongation factor B polypeptide 2 (ELOB_HUMAN)	766254	1.18217e+06	923665	607554	622872	610445	613261	1.22332e+06	766254	1.77725e+06	1.0614e+06	586628	602160	552948	740014	1.73093e+06
Q5BJF2	1	1	98.9184	0.540205	1.21491	dnajc3	control	Transmembrane protein 97 (TMM97_HUMAN)	109540	236137	280581	168084	211085	134873	176236	131632	109540	355005	322420	162295	204066	122170	212662	186252
Q08AM6	1	1	92.7003	0.540382	1.08246	control	dnajc3	Protein VAC14 homolog (VAC14_HUMAN)	48460.9	75947	88422.6	20555.6	66193.7	63739	56136	66562.5	48460.9	114177	101608	19847.6	63992.7	57735.5	67738.6	94182.1
P43121	1	1	99.9899	0.541242	2.08305	control	dnajc3	Cell surface glycoprotein MUC18 (MUC18_HUMAN)	101463	28230	433832	541866	235834	260608	1.73221e+06	73939.7	101463	42440.5	498524	523203	227992	236062	2.09023e+06	104620
Q96SB3	3	2	287.234	0.541419	1.15338	control	dnajc3	Neurabin-2 (NEB2_HUMAN)	436845	357350	399898	452963	569235	404049	618228	308164	436845	537233	459530	437362	550307	365992	746008	436034
Q66K74	1	1	99.9798	0.541432	1.33246	control	dnajc3	Microtubule-associated protein 1S (MAP1S_HUMAN)	71609.7	142524	93883.1	86869.9	82570.7	117003	76315.1	250281	71609.7	214268	107883	83877.9	79825.1	105983	92088.4	354133
P43487	1	1	100	0.541685	1.37181	control	dnajc3	Ran-specific GTPase-activating protein (RANG_HUMAN)	2.53358e+06	3.29574e+06	2.65859e+06	1.926e+06	2.84763e+06	2.52496e+06	1.86519e+06	7.04812e+06	2.53358e+06	4.95477e+06	3.05503e+06	1.85967e+06	2.75294e+06	2.28714e+06	2.2507e+06	9.97268e+06
Q9H2G2	3	3	300	0.541688	1.24947	control	dnajc3	STE20-like serine/threonine-protein kinase (SLK_HUMAN)	259294	561847	515116	309390	452508	409736	302521	891422	259294	844672	591929	298734	437461	371143	365048	1.26131e+06
P26358	1	1	100	0.541758	1.53632	control	dnajc3	DNA (cytosine-5)-methyltransferase 1 (DNMT1_HUMAN)	168583	724332	223672	283008	645968	723715	105330	675214	168583	1.08895e+06	257026	273260	624489	655549	127101	955389
O15031	9	9	898.369	0.542526	1.4978	control	dnajc3	Plexin-B2 (PLXB2_HUMAN)	1.60163e+06	923608	1.3414e+06	1.35933e+06	1.31683e+06	4.20398e+06	1.4644e+06	842225	1.60163e+06	1.38854e+06	1.54142e+06	1.31252e+06	1.27305e+06	3.80801e+06	1.76707e+06	1.1917e+06
Q8NC56	3	3	295.447	0.54255	1.25866	control	dnajc3	LEM domain-containing protein 2 (LEMD2_HUMAN)	367665	273215	311400	322320	500389	514899	405411	183596	367665	410747	357835	311219	483750	466402	489204	259778
P10155	3	3	299.576	0.542799	1.07886	dnajc3	control	60 kDa SS-A/Ro ribonucleoprotein (RO60_HUMAN)	414456	512167	429021	373740	344709	325279	316811	616167	414456	769983	492995	360868	333246	294642	382291	871841
Q9Y6I3	2	2	200	0.542923	1.0801	control	dnajc3	Epsin-1 (EPN1_HUMAN)	1.11046e+06	1.42468e+06	1.04682e+06	829209	1.15378e+06	1.04235e+06	1.09991e+06	1.46845e+06	1.11046e+06	2.14184e+06	1.20293e+06	800649	1.11541e+06	944174	1.32725e+06	2.07777e+06
P11216	7	5	790.864	0.543111	1.17172	dnajc3	control	Glycogen phosphorylase, brain form (PYGB_HUMAN)	855774	1.49464e+06	1.27169e+06	701941	848969	567122	925693	1.34857e+06	855774	2.24701e+06	1.46132e+06	677765	820739	513706	1.11702e+06	1.90814e+06
P24534	6	4	598.146	0.543652	1.14786	control	dnajc3	Elongation factor 1-beta (EF1B_HUMAN)	7.96251e+06	1.15809e+07	7.53258e+06	7.73142e+06	8.8349e+06	9.53795e+06	7.01083e+06	1.45704e+07	7.96251e+06	1.74106e+07	8.65582e+06	7.46513e+06	8.54112e+06	8.63958e+06	8.45988e+06	2.06163e+07
Q9UL46	2	2	198.892	0.5443	1.1477	dnajc3	control	Proteasome activator complex subunit 2 (PSME2_HUMAN)	1.01651e+06	1.75181e+06	1.49638e+06	922017	1.20105e+06	965118	632880	1.72017e+06	1.01651e+06	2.63365e+06	1.71951e+06	890260	1.16112e+06	874214	763688	2.43395e+06
Q8WU76	1	1	84.9074	0.544753	1.18275	control	dnajc3	Sec1 family domain-containing protein 2 (SCFD2_HUMAN)	153680	146458	140792	108248	213792	90836.7	163967	180946	153680	220182	161787	104519	206683	82280.8	197857	256028
Q00577	5	4	499.369	0.544979	1.0756	control	dnajc3	Transcriptional activator protein Pur-alpha (PURA_HUMAN)	1.28502e+06	1.29644e+06	1.04995e+06	1.25282e+06	1.17409e+06	1.09036e+06	1.62097e+06	1.36804e+06	1.28502e+06	1.94904e+06	1.20652e+06	1.20967e+06	1.13505e+06	987661	1.956e+06	1.9357e+06
O00161	1	1	100	0.545119	1.12792	dnajc3	control	Synaptosomal-associated protein 23 (SNP23_HUMAN)	2.31933e+06	1.24205e+06	1.6624e+06	1.89717e+06	1.72112e+06	1.57401e+06	1.97948e+06	1.03871e+06	2.31933e+06	1.86728e+06	1.91029e+06	1.83182e+06	1.66389e+06	1.42576e+06	2.38861e+06	1.46972e+06
Q96SZ5	1	1	99.9844	0.545661	1.16897	control	dnajc3	2-aminoethanethiol dioxygenase (AEDO_HUMAN)	121999	407385	125873	124169	299922	149118	139456	322625	121999	612455	144643	119892	289949	135073	168279	456497
P23526	4	4	381.969	0.545785	1.11804	control	dnajc3	Adenosylhomocysteinase (SAHH_HUMAN)	1.42706e+06	1.44577e+06	1.08325e+06	880425	1.54403e+06	1.32368e+06	930170	1.60953e+06	1.42706e+06	2.17354e+06	1.24478e+06	850101	1.49269e+06	1.199e+06	1.12242e+06	2.27739e+06
P60900	4	4	399.535	0.545802	1.07713	dnajc3	control	Proteasome subunit alpha type-6 (PSA6_HUMAN)	2.22478e+06	2.85531e+06	2.30217e+06	2.00099e+06	2.39895e+06	1.8225e+06	1.77207e+06	2.71779e+06	2.22478e+06	4.29262e+06	2.64547e+06	1.93207e+06	2.31918e+06	1.65084e+06	2.13833e+06	3.84552e+06
P26639	9	8	888.509	0.5461	1.11876	dnajc3	control	Threonine--tRNA ligase, cytoplasmic (SYTC_HUMAN)	915204	1.61048e+06	1.06887e+06	935914	827004	758154	718425	1.74596e+06	915204	2.42116e+06	1.22825e+06	903679	799505	686745	866915	2.47043e+06
Q13510	4	4	399.133	0.546303	1.19473	control	dnajc3	Acid ceramidase (ASAH1_HUMAN)	1.67325e+06	860764	1.35664e+06	1.14492e+06	2.25971e+06	1.02062e+06	1.67413e+06	1.06169e+06	1.67325e+06	1.29406e+06	1.55894e+06	1.10548e+06	2.18457e+06	924491	2.02015e+06	1.50223e+06
O00159	22	20	2185.46	0.546335	1.06004	dnajc3	control	Unconventional myosin-Ic (MYO1C_HUMAN)	4.30012e+06	4.13656e+06	3.9444e+06	4.51131e+06	3.83034e+06	3.06125e+06	5.47559e+06	3.5685e+06	4.30012e+06	6.21884e+06	4.53258e+06	4.35593e+06	3.70298e+06	2.77291e+06	6.60733e+06	5.04922e+06
Q14566	4	2	372.892	0.546651	1.24734	control	dnajc3	DNA replication licensing factor MCM6 (MCM6_HUMAN)	375096	954594	641103	536375	877576	1.05973e+06	351580	838420	375096	1.43512e+06	736703	517901	848395	959911	424247	1.18632e+06
Q9H1E3	3	3	296.791	0.546748	1.06802	dnajc3	control	Nuclear ubiquitous casein and cyclin-dependent kinase substrate 1 (NUCKS_HUMAN)	949770	954137	1.18292e+06	1.01364e+06	990225	880224	1.26095e+06	707933	949770	1.43443e+06	1.35932e+06	978724	957298	797317	1.52157e+06	1.00168e+06
Q7Z434	3	3	298.98	0.547315	1.08459	dnajc3	control	Mitochondrial antiviral-signaling protein (MAVS_HUMAN)	263552	353261	283017	332236	434893	227728	300013	173337	263552	531086	325220	320793	420432	206279	362022	245262
Q8TAE8	1	1	98.3827	0.547621	1.47992	control	dnajc3	Growth arrest and DNA damage-inducible proteins-interacting protein 1 (G45IP_HUMAN)	63948	161769	170802	228670	240854	331226	293822	59327.2	63948	243200	196271	220794	232845	300028	354551	83944.6
P04632	6	6	599.97	0.548835	1.1024	dnajc3	control	Calpain small subunit 1 (CPNS1_HUMAN)	4.83491e+06	6.04879e+06	4.81366e+06	2.93929e+06	2.90494e+06	2.56636e+06	2.85255e+06	8.58174e+06	4.83491e+06	9.09365e+06	5.53147e+06	2.83805e+06	2.80835e+06	2.32464e+06	3.44213e+06	1.21427e+07
P78527	41	39	4089.6	0.549215	1.1066	control	dnajc3	DNA-dependent protein kinase catalytic subunit (PRKDC_HUMAN)	3.18529e+06	3.02024e+06	3.88763e+06	2.8513e+06	4.23304e+06	3.90192e+06	3.72783e+06	2.46156e+06	3.18529e+06	4.54057e+06	4.46735e+06	2.7531e+06	4.09229e+06	3.5344e+06	4.49833e+06	3.48297e+06
P46060	6	6	599.632	0.549595	1.22994	control	dnajc3	Ran GTPase-activating protein 1 (RAGP1_HUMAN)	1.34337e+06	1.80437e+06	1.16923e+06	1.33396e+06	1.74128e+06	1.71479e+06	893203	2.60105e+06	1.34337e+06	2.71266e+06	1.34358e+06	1.28801e+06	1.68338e+06	1.55327e+06	1.07782e+06	3.68033e+06
P04080	1	1	100	0.549779	1.22208	dnajc3	control	Cystatin-B (CYTB_HUMAN)	869020	2.27889e+06	891448	768853	549484	781056	572936	2.03097e+06	869020	3.42604e+06	1.02438e+06	742372	531212	707489	691355	2.87371e+06
P30040	6	6	599.812	0.550397	1.13931	control	dnajc3	Endoplasmic reticulum resident protein 29 (ERP29_HUMAN)	4.77344e+06	4.20177e+06	4.5859e+06	4.30835e+06	6.72171e+06	4.54405e+06	5.75506e+06	3.33811e+06	4.77344e+06	6.31687e+06	5.26974e+06	4.15996e+06	6.4982e+06	4.11605e+06	6.94456e+06	4.72323e+06
P61006	3	1	300	0.550902	1.02554	dnajc3	control	Ras-related protein Rab-8A (RAB8A_HUMAN)	776677	839311	757940	774306	781165	702662	754403	831610	776677	1.26181e+06	870962	747637	755189	636479	910328	1.17668e+06
P20908	10	10	996.279	0.551907	1.31719	control	dnajc3	Collagen alpha-1(V) chain (CO5A1_HUMAN)	3.26318e+06	3.3813e+06	2.58051e+06	3.46012e+06	5.61234e+06	4.33529e+06	5.11505e+06	1.64598e+06	3.26318e+06	5.08339e+06	2.96531e+06	3.34095e+06	5.42572e+06	3.92695e+06	6.17226e+06	2.32897e+06
O95292	3	3	299.96	0.552098	1.14008	control	dnajc3	Vesicle-associated membrane protein-associated protein B/C (VAPB_HUMAN)	842207	681866	971095	860231	1.24544e+06	1.04972e+06	919966	610308	842207	1.02511e+06	1.1159e+06	830603	1.20403e+06	950846	1.11011e+06	863550
Q09161	1	1	100	0.552901	1.11281	control	dnajc3	Nuclear cap-binding protein subunit 1 (NCBP1_HUMAN)	218613	474455	416775	289908	360723	338702	326006	532227	218613	713288	478923	279923	348729	306800	393387	753071
Q9Y6M9	1	1	100	0.553378	1.07628	dnajc3	control	NADH dehydrogenase [ubiquinone] 1 beta subcomplex subunit 9 (NDUB9_HUMAN)	279221	349705	494795	307170	530096	419049	328992	51335.9	279221	525741	568578	296590	512469	379579	396991	72637.3
P78559	25	24	2494.08	0.555825	1.08702	control	dnajc3	Microtubule-associated protein 1A (MAP1A_HUMAN)	1.59173e+06	2.00985e+06	2.05906e+06	1.22888e+06	1.84424e+06	1.79487e+06	1.52312e+06	2.32679e+06	1.59173e+06	3.02157e+06	2.3661e+06	1.18655e+06	1.78291e+06	1.62581e+06	1.83793e+06	3.29228e+06
Q9BZQ6	2	1	199.707	0.556402	1.41409	control	dnajc3	ER degradation-enhancing alpha-mannosidase-like protein 3 (EDEM3_HUMAN)	314669	319131	636286	326246	1.1057e+06	558651	351814	241194	314669	479776	731168	315009	1.06893e+06	506032	424529	341275
Q92520	3	3	296.516	0.556764	1.23441	control	dnajc3	Protein FAM3C (FAM3C_HUMAN)	739596	1.14065e+06	776013	861693	1.56345e+06	1.18483e+06	1.06195e+06	532375	739596	1.71484e+06	891731	832015	1.51146e+06	1.07324e+06	1.28144e+06	753280
P05120	4	4	398.664	0.556821	1.95777	control	dnajc3	Plasminogen activator inhibitor 2 (PAI2_HUMAN)	1.69311e+06	3.52315e+06	1.88407e+06	2.04944e+06	1.89802e+06	4.02964e+06	1.03773e+06	1.09477e+07	1.69311e+06	5.29664e+06	2.16502e+06	1.97885e+06	1.83491e+06	3.65009e+06	1.25222e+06	1.54904e+07
P43243	8	8	798.544	0.557198	1.09117	control	dnajc3	Matrin-3 (MATR3_HUMAN)	2.76149e+06	3.40148e+06	3.90398e+06	3.89e+06	4.2963e+06	3.70128e+06	4.41641e+06	2.81538e+06	2.76149e+06	5.11373e+06	4.48613e+06	3.75602e+06	4.15344e+06	3.35266e+06	5.32922e+06	3.98361e+06
Q05519	1	1	99.9798	0.557258	1.23288	dnajc3	control	Serine/arginine-rich splicing factor 11 (SRS11_HUMAN)	163941	220956	436612	358552	270299	260726	276277	149854	163941	332182	501719	346203	261311	236169	333380	212035
Q8WWX9	2	2	198.709	0.560256	1.13571	dnajc3	control	Selenoprotein M (SELM_HUMAN)	1.75216e+06	1e+06	957459	1.13897e+06	1.26946e+06	1.19782e+06	1.19262e+06	609301	1.75216e+06	1.50338e+06	1.10023e+06	1.09974e+06	1.22725e+06	1.085e+06	1.43912e+06	862125
O15116	1	1	89.5482	0.560465	1.21301	control	dnajc3	U6 snRNA-associated Sm-like protein LSm1 (LSM1_HUMAN)	194936	355357	281971	167246	230636	236435	221807	523538	194936	534238	324018	161485	222967	214165	267652	740777
P45880	11	11	1197.43	0.560613	1.17891	control	dnajc3	Voltage-dependent anion-selective channel protein 2 (VDAC2_HUMAN)	8.29056e+06	8.47524e+06	1.09075e+07	1.02734e+07	1.64924e+07	1.21248e+07	9.09618e+06	7.02228e+06	8.29056e+06	1.27415e+07	1.2534e+07	9.91957e+06	1.5944e+07	1.09828e+07	1.09762e+07	9.93612e+06
P15289	3	3	299.887	0.560617	1.22649	control	dnajc3	Arylsulfatase A (ARSA_HUMAN)	434362	331932	336119	395615	626888	330761	615724	263950	434362	499020	386241	381989	606043	299607	742986	373474
Q5SRE5	2	1	199.269	0.561475	1.15014	dnajc3	control	Nucleoporin NUP188 homolog (NU188_HUMAN)	74100.4	155432	117881	137454	119366	100622	57096.4	144489	74100.4	233674	135459	132720	115397	91144.2	68897.5	204444
Q86WB0	1	1	100	0.562017	1.18173	control	dnajc3	Nuclear-interacting partner of ALK (NIPA_HUMAN)	57396	117454	123813	131022	77959.6	183611	142383	103819	57396	176579	142276	126509	75367.3	166317	171811	146897
P10619	1	1	100	0.562343	1.08887	dnajc3	control	Lysosomal protective protein (PPGB_HUMAN)	4.73421e+06	3.36296e+06	5.21413e+06	4.18237e+06	3.37263e+06	5.38193e+06	4.21741e+06	3.09385e+06	4.73421e+06	5.05581e+06	5.99165e+06	4.03831e+06	3.26048e+06	4.87501e+06	5.08909e+06	4.37762e+06
Q9NR50	1	1	100	0.562632	1.09012	dnajc3	control	Translation initiation factor eIF-2B subunit gamma (EI2BG_HUMAN)	70880.8	104077	76539.8	71060.9	84182.7	37689	56799.6	117223	70880.8	156468	87953.2	68613.4	81383.5	34139.1	68539.4	165863
O60884	3	2	299.313	0.5632	1.0901	dnajc3	control	DnaJ homolog subfamily A member 2 (DNJA2_HUMAN)	176265	221081	192114	139466	144620	152429	96974.1	274656	176265	332369	220762	134662	139811	138072	117017	388623
Q9BXS5	1	1	99.9798	0.563262	1.36375	control	dnajc3	AP-1 complex subunit mu-1 (AP1M1_HUMAN)	165272	215316	112660	93672	129489	82428	282611	305884	165272	323702	129459	90445.7	125183	74664.2	341023	432808
Q86U42	3	3	285.435	0.563305	1.11194	control	dnajc3	Polyadenylate-binding protein 2 (PABP2_HUMAN)	337041	424526	640793	465232	390809	531682	694400	459753	337041	638225	736346	449208	377814	481604	837923	650524
Q14678	1	1	100	0.563448	1.10272	dnajc3	control	KN motif and ankyrin repeat domain-containing protein 1 (KANK1_HUMAN)	105025	136037	77442.9	105844	84554.6	99184.9	77533.3	123548	105025	204516	88991	102198	81743	89842.8	93558.4	174814
Q9P0J1	1	1	100	0.563746	1.13497	control	dnajc3	[Pyruvate dehydrogenase [acetyl-transferring]]-phosphatase 1, mitochondrial (PDP1_HUMAN)	378718	396503	454607	235773	531120	468526	271630	392135	378718	596095	522397	227653	513459	424396	327772	554848
Q13428	1	1	100	0.56404	1.18641	dnajc3	control	Treacle protein (TCOF_HUMAN)	91055.9	55691.6	145832	113860	54623.6	85680.9	137023	65250.9	91055.9	83725.8	167579	109938	52807.3	77610.7	165344	92326.3
Q9H832	1	1	99.7606	0.564584	1.07914	control	dnajc3	Ubiquitin-conjugating enzyme E2 Z (UBE2Z_HUMAN)	1.76443e+06	496182	407671	3.50161e+06	2.32698e+06	2.26077e+06	1.33622e+06	734218	1.76443e+06	745952	468462	3.381e+06	2.2496e+06	2.04783e+06	1.6124e+06	1.03888e+06
P29590	4	4	389.176	0.564794	1.16767	control	dnajc3	Protein PML (PML_HUMAN)	1.10155e+06	874580	1.12406e+06	1.02405e+06	1.57818e+06	1.35955e+06	1.18838e+06	689634	1.10155e+06	1.31483e+06	1.29168e+06	988784	1.52571e+06	1.2315e+06	1.43401e+06	975792
P04899	9	5	997.527	0.564948	1.08053	dnajc3	control	Guanine nucleotide-binding protein G(i) subunit alpha-2 (GNAI2_HUMAN)	1.33902e+07	9.59895e+06	1.09839e+07	1.29224e+07	1.09772e+07	9.4149e+06	1.55892e+07	7.41914e+06	1.33902e+07	1.44309e+07	1.26217e+07	1.24773e+07	1.06122e+07	8.52812e+06	1.88113e+07	1.04977e+07
P33993	2	2	198.417	0.565295	1.38071	control	dnajc3	DNA replication licensing factor MCM7 (MCM7_HUMAN)	260664	456334	407218	338017	743010	688970	183489	403448	260664	686044	467941	326375	718303	624076	221414	570856
P53618	8	8	793.951	0.565908	1.10872	control	dnajc3	Coatomer subunit beta (COPB_HUMAN)	2.1174e+06	3.09643e+06	1.99372e+06	2.13548e+06	2.54715e+06	2.51284e+06	1.8734e+06	3.42543e+06	2.1174e+06	4.65512e+06	2.29102e+06	2.06193e+06	2.46246e+06	2.27616e+06	2.26061e+06	4.84679e+06
P31937	1	1	100	0.566079	1.17645	dnajc3	control	3-hydroxyisobutyrate dehydrogenase, mitochondrial (3HIDH_HUMAN)	1.94796e+06	1.15536e+06	2.84436e+06	1.79004e+06	1.80773e+06	1.58653e+06	1.64879e+06	1.53413e+06	1.94796e+06	1.73695e+06	3.2685e+06	1.72838e+06	1.74762e+06	1.4371e+06	1.98957e+06	2.17071e+06
Q8N392	2	2	199.984	0.566156	1.45247	control	dnajc3	Rho GTPase-activating protein 18 (RHG18_HUMAN)	169656	401528	182867	179663	419031	233888	107885	595385	169656	603651	210136	173475	405098	211858	130183	842436
P20339	4	1	397.171	0.566161	1.06471	control	dnajc3	Ras-related protein Rab-5A (RAB5A_HUMAN)	664149	557949	743126	784382	889509	699959	703217	634861	664149	838812	853940	757366	859931	634031	848562	898292
Q13439	3	3	298.726	0.566629	1.19179	control	dnajc3	Golgin subfamily A member 4 (GOGA4_HUMAN)	243294	159369	148005	162880	324279	207240	195469	123410	243294	239593	170075	157270	313496	187720	235870	174618
P80723	9	7	899.84	0.567856	1.06832	dnajc3	control	Brain acid soluble protein 1 (BASP1_HUMAN)	3.03406e+07	2.39009e+07	3.17018e+07	3.3257e+07	2.51944e+07	3.20934e+07	3.20067e+07	2.22825e+07	3.03406e+07	3.59321e+07	3.64292e+07	3.21116e+07	2.43567e+07	2.90706e+07	3.86221e+07	3.15285e+07
P62888	3	3	300	0.568895	1.03088	dnajc3	control	60S ribosomal protein L30 (RL30_HUMAN)	7.30602e+06	6.85963e+06	7.23553e+06	8.02983e+06	6.76249e+06	6.53928e+06	7.65695e+06	7.5908e+06	7.30602e+06	1.03126e+07	8.31448e+06	7.75326e+06	6.53762e+06	5.92335e+06	9.23954e+06	1.07406e+07
P27348	16	10	1795.11	0.56901	1.14106	control	dnajc3	14-3-3 protein theta (1433T_HUMAN)	1.69023e+07	2.20838e+07	1.71973e+07	1.42116e+07	1.91472e+07	1.86059e+07	1.36254e+07	2.89462e+07	1.69023e+07	3.32003e+07	1.97617e+07	1.37222e+07	1.85105e+07	1.68534e+07	1.64416e+07	4.09572e+07
P50454	29	29	2888.61	0.569743	1.25781	control	dnajc3	Serpin H1 (SERPH_HUMAN)	4.24354e+07	3.61829e+07	4.13107e+07	4.11193e+07	6.35333e+07	4.26955e+07	7.21328e+07	2.42073e+07	4.24354e+07	5.43967e+07	4.74708e+07	3.97031e+07	6.14206e+07	3.8674e+07	8.70417e+07	3.4252e+07
[truncated: 920 more rows]

## Sheet: Sheet1
					Normalized abundance
					dnajc3					control
[truncated: 2,529 more rows]
